# Supplementary material for: 9-(4-Hy­droxy­phen­yl)-3,3,6,6-tetra­methyl-4,5,6,9-tetra­hydro-3H-xanthene-1,8(2H,7H)-dione
Source: Acta Crystallogr Sect E Struct Rep Online. 2011 Jul 2;67(Pt 8):o1876–7. doi: 10.1107/S160053681102527X (PMC3212272; doi:10.1107/S160053681102527X)
Supplement: Supplementary file 1 [file e-67-o1876-sup1.cif]

##############################################################################
#                                                                            #
# This CIF contains the data in a paper accepted for publication in          #
# Acta Crystallographica Section E. It conforms to the requirements of       #
# Notes for Authors for Acta Crystallographica Section E, and has been       #
# peer reviewed under the auspices of the IUCr Commission on Journals.       #
#                                                                            #
# Full details of the Crystallographic Information File format               #
# are given in the paper "The Crystallographic Information File (CIF):       #
# a New Standard Archive File for Crystallography" by S. R. Hall, F. H.      #
# Allen and I. D. Brown [Acta Cryst. (1991), A47, 655-685].                  #
#                                                                            #
# The current version of the core CIF dictionary is obtainable from          #
# ftp://ftp.iucr.org/pub/cif_core.dic.                                       #
#                                                                            #
# Software is freely available for graphical display of the structure(s)     #
# in this CIF. For information consult the CIF software page                 #
# http://www.iucr.org/resources/cif/software.                                #
#                                                                            #
# This file may be used for bona fide research purposes within the           #
# scientific community so long as proper attribution is given to the journal # 
# article from which it was obtained.                                        #
#                                                                            #
##############################################################################
data_global
_audit_creation_method     'form.cif (version 2.0)'
_journal_data_validation_number     ?
_journal_date_recd_electronic     2011-06-23
_journal_date_accepted     2011-06-27
_journal_name_full     'Acta Crystallographica, Section E'
_journal_year     2011
_journal_volume     67
_journal_issue      8
_journal_page_first     o1876
_journal_page_last     o1877
_journal_paper_category     QO
_journal_coeditor_code     IS2739
_publ_contact_author_name     'Prof. Fun, Hoong-Kun'
_publ_contact_author_address
;
      X-ray Crystallography Unit
      School of Physics
      Universiti Sains Malaysia
      11800 USM, Penang
      MALAYSIA
;
_publ_contact_author_email     'hkfun@usm.my'
_publ_contact_author_fax     '604 6579150'
_publ_contact_author_phone     '604 6533652'
_publ_section_title
;\
9-(4-Hydroxyphenyl)-3,3,6,6-tetramethyl-4,5,6,9-tetrahydro-3<i>H</i>-xanthene-\
1,8(2<i>H</i>,7<i>H</i>)-dione
;
loop_
    _publ_author_name
    _publ_author_footnote
    _publ_author_address
    'Hoong-Kun Fun'
;
      Thomson Reuters ResearcherID: A-3561-2009.
;
;
      X-ray Crystallography Unit
      School of Physics
      Universiti Sains Malaysia
      11800 USM, Penang
      Malaysia
;
    'Wan-Sin Loh'
;
      Thomson Reuters ResearcherID: C-7581-2009.
;
;
      X-ray Crystallography Unit
      School of Physics
      Universiti Sains Malaysia
      11800 USM, Penang
      Malaysia
;
    'K. Rajesh' ?
;
      Organic Chemistry Division
      School of Advanced Sciences
      VIT University
      Vellore 632 014, India
;
    'V. Vijayakumar' ?
;
      Organic Chemistry Division
      School of Advanced Sciences
      VIT University
      Vellore 632 014, India
;
    'S. Sarveswari' ?
;
      Organic Chemistry Division
      School of Advanced Sciences
      VIT University
      Vellore 632 014, India
;
data_I
_audit_creation_method     SHELXL-97
_chemical_name_systematic
;
9-(4-Hydroxyphenyl)-3,3,6,6-tetramethyl-4,5,6,9-tetrahydro-3<i>H</i>-
xanthene-1,8(2<i>H</i>,7<i>H</i>)-dione
;
_chemical_name_common     ?
_chemical_formula_moiety     'C23 H26 O4'
_chemical_formula_sum     'C23 H26 O4'
_chemical_formula_iupac     'C23 H26 O4'
_chemical_formula_weight     366.44
_chemical_melting_point     ?
_symmetry_cell_setting     triclinic
_symmetry_space_group_name_H-M     'P -1'
_symmetry_space_group_name_Hall     '-P 1'
loop_
    _symmetry_equiv_pos_as_xyz
    'x, y, z'
    '-x, -y, -z'
_cell_length_a     9.35250(10)
_cell_length_b     10.21400(10)
_cell_length_c     11.69130(10)
_cell_angle_alpha     67.2710(10)
_cell_angle_beta     76.1190(10)
_cell_angle_gamma     69.4190(10)
_cell_volume     957.322(18)
_cell_formula_units_Z     2
_cell_measurement_reflns_used     9935
_cell_measurement_theta_min     2.34
_cell_measurement_theta_max     35.14
_cell_measurement_temperature     100.00(10)
_exptl_crystal_description     'block'
_exptl_crystal_colour     'colourless'
_exptl_crystal_size_max     0.43
_exptl_crystal_size_mid     0.37
_exptl_crystal_size_min     0.25
_exptl_crystal_density_diffrn     1.271
_exptl_crystal_density_meas     ?
_exptl_crystal_density_method     'not measured'
_exptl_crystal_F_000     392
_exptl_absorpt_coefficient_mu     0.086
_exptl_absorpt_correction_type     multi-scan
_exptl_absorpt_process_details     '(<i>SADABS</i>; Bruker, 2009)'
_exptl_absorpt_correction_T_min     0.9643
_exptl_absorpt_correction_T_max     0.9791
_exptl_special_details
;
The crystal was placed in the cold stream of an Oxford Cryosystems Cobra
open-flow nitrogen cryostat (Cosier & Glazer, 1986) operating at 100.0(1) K.
;
_diffrn_ambient_temperature     100.00(10)
_diffrn_radiation_type     MoK\a
_diffrn_radiation_wavelength     0.71073
_diffrn_radiation_source     'fine-focus sealed tube'
_diffrn_radiation_monochromator     graphite
_diffrn_measurement_device_type
;
Bruker SMART APEXII CCD area-detector
;
_diffrn_measurement_method     '\f and \w'
_diffrn_detector_area_resol_mean     ?
_diffrn_reflns_number     31226
_diffrn_reflns_av_R_equivalents     0.0191
_diffrn_reflns_av_sigmaI/netI     0.0184
_diffrn_reflns_theta_min     1.90
_diffrn_reflns_theta_max     35.18
_diffrn_reflns_theta_full     35.18
_diffrn_measured_fraction_theta_max     0.985
_diffrn_measured_fraction_theta_full     0.985
_diffrn_reflns_limit_h_min     -15
_diffrn_reflns_limit_h_max     15
_diffrn_reflns_limit_k_min     -14
_diffrn_reflns_limit_k_max     16
_diffrn_reflns_limit_l_min     -17
_diffrn_reflns_limit_l_max     18
_diffrn_standards_number     0
_diffrn_standards_interval_count     .
_diffrn_standards_interval_time     .
_diffrn_standards_decay_%     ?
_refine_special_details
;
Refinement of <i>F</i>^2^ against ALL reflections. The weighted <i>R</i>-factor
<i>wR</i> and goodness of fit <i>S</i> are based on <i>F</i>^2^, conventional
<i>R</i>-factors <i>R</i> are based on <i>F</i>, with <i>F</i> set to zero for
negative <i>F</i>^2^. The threshold expression of <i>F</i>^2^ >
\s(<i>F</i>^2^) is used only for calculating <i>R</i>-factors(gt) <i>etc</i>.
and is not relevant to the choice of reflections for refinement.
<i>R</i>-factors based on <i>F</i>^2^ are statistically about twice as large
as those based on <i>F</i>, and <i>R</i>- factors based on ALL data will be
even larger.
;
_reflns_number_total     8415
_reflns_number_gt     7287
_reflns_threshold_expression     I>2\s(I)
_refine_ls_structure_factor_coef     Fsqd
_refine_ls_matrix_type     full
_refine_ls_R_factor_all     0.0452
_refine_ls_R_factor_gt     0.0387
_refine_ls_wR_factor_gt     0.1127
_refine_ls_wR_factor_ref     0.1194
_refine_ls_goodness_of_fit_ref     1.045
_refine_ls_restrained_S_all     1.045
_refine_ls_number_reflns     8415
_refine_ls_number_parameters     252
_refine_ls_number_restraints     0
_refine_ls_hydrogen_treatment     mixed
_refine_ls_weighting_scheme     calc
_refine_ls_weighting_details
         'calc w=1/[\s^2^(Fo^2^)+(0.0652P)^2^+0.1943P] where P=(Fo^2^+2Fc^2^)/3'
_atom_sites_solution_hydrogens     geom
_atom_sites_solution_primary     direct
_atom_sites_solution_secondary     difmap
_refine_ls_shift/su_max     0.001
_refine_ls_shift/su_mean     0.000
_refine_diff_density_max     0.590
_refine_diff_density_min     -0.207
_refine_ls_extinction_method     none
_refine_ls_extinction_coef     ?
loop_
    _atom_type_symbol
    _atom_type_description
    _atom_type_scat_dispersion_real
    _atom_type_scat_dispersion_imag
    _atom_type_scat_source
    'C' 'C' 0.0033 0.0016
                         'International Tables Vol C Tables 4.2.6.8 and 6.1.1.4'
    'H' 'H' 0.0000 0.0000
                         'International Tables Vol C Tables 4.2.6.8 and 6.1.1.4'
    'O' 'O' 0.0106 0.0060
                         'International Tables Vol C Tables 4.2.6.8 and 6.1.1.4'
_computing_data_collection     'APEX2 (Bruker, 2009)'
_computing_cell_refinement     'SAINT (Bruker, 2009)'
_computing_data_reduction     'SAINT (Bruker, 2009)'
_computing_structure_solution     'SHELXTL (Sheldrick, 2008)'
_computing_structure_refinement     'SHELXTL (Sheldrick, 2008)'
_computing_molecular_graphics     'SHELXTL (Sheldrick, 2008)'
_computing_publication_material
;
SHELXTL (Sheldrick, 2008) and PLATON (Spek, 2009)
;
loop_
    _atom_site_type_symbol
    _atom_site_label
    _atom_site_fract_x
    _atom_site_fract_y
    _atom_site_fract_z
    _atom_site_U_iso_or_equiv
    _atom_site_adp_type
    _atom_site_calc_flag
    _atom_site_refinement_flags
    _atom_site_occupancy
    _atom_site_symmetry_multiplicity
    _atom_site_disorder_assembly
    _atom_site_disorder_group
    O O1 0.34521(6) 0.83032(6) 0.99915(5) 0.01579(9) Uani d . 1 1 . .
    O O2 0.02841(7) 1.17532(6) 0.69020(5) 0.02010(11) Uani d . 1 1 . .
    O O3 -0.10300(7) 0.70038(7) 1.02725(5) 0.02242(11) Uani d . 1 1 . .
    O O4 0.16175(7) 0.64603(6) 0.49102(5) 0.02133(11) Uani d . 1 1 . .
    C C1 0.30785(8) 0.95394(7) 0.89677(6) 0.01442(11) Uani d . 1 1 . .
    C C2 0.42026(8) 1.04139(8) 0.85853(6) 0.01674(12) Uani d . 1 1 . .
    H H2A 0.5217 0.9742 0.8762 0.020 Uiso calc R 1 1 . .
    H H2B 0.3915 1.1068 0.9074 0.020 Uiso calc R 1 1 . .
    C C3 0.42656(8) 1.13402(7) 0.71914(6) 0.01599(11) Uani d . 1 1 . .
    C C4 0.26065(9) 1.22259(8) 0.69255(7) 0.01843(12) Uani d . 1 1 . .
    H H4A 0.2241 1.2977 0.7326 0.022 Uiso calc R 1 1 . .
    H H4B 0.2604 1.2733 0.6032 0.022 Uiso calc R 1 1 . .
    C C5 0.14947(8) 1.13060(7) 0.73661(6) 0.01591(11) Uani d . 1 1 . .
    C C6 0.18373(8) 0.98961(7) 0.83917(6) 0.01459(11) Uani d . 1 1 . .
    C C7 0.08188(8) 0.88931(7) 0.87495(6) 0.01454(11) Uani d . 1 1 . .
    H H7A -0.0257 0.9474 0.8870 0.017 Uiso calc R 1 1 . .
    C C8 0.12303(8) 0.76682(7) 0.99633(6) 0.01441(11) Uani d . 1 1 . .
    C C9 0.02202(8) 0.67001(8) 1.06217(6) 0.01635(11) Uani d . 1 1 . .
    C C10 0.07186(8) 0.53779(8) 1.17715(7) 0.01825(12) Uani d . 1 1 . .
    H H10A 0.0404 0.4566 1.1776 0.022 Uiso calc R 1 1 . .
    H H10B 0.0174 0.5639 1.2507 0.022 Uiso calc R 1 1 . .
    C C11 0.24508(8) 0.48275(7) 1.18770(6) 0.01565(11) Uani d . 1 1 . .
    C C12 0.30063(8) 0.61720(7) 1.16306(6) 0.01557(11) Uani d . 1 1 . .
    H H12A 0.2626 0.6521 1.2341 0.019 Uiso calc R 1 1 . .
    H H12B 0.4122 0.5866 1.1551 0.019 Uiso calc R 1 1 . .
    C C13 0.24825(8) 0.74137(7) 1.04798(6) 0.01417(11) Uani d . 1 1 . .
    C C14 0.10119(8) 0.82609(7) 0.77113(6) 0.01428(11) Uani d . 1 1 . .
    C C15 -0.01107(8) 0.87860(7) 0.69164(6) 0.01535(11) Uani d . 1 1 . .
    H H15A -0.1004 0.9526 0.7027 0.018 Uiso calc R 1 1 . .
    C C16 0.00783(8) 0.82251(7) 0.59602(6) 0.01557(11) Uani d . 1 1 . .
    H H16A -0.0677 0.8601 0.5431 0.019 Uiso calc R 1 1 . .
    C C17 0.14000(8) 0.70988(7) 0.57955(6) 0.01580(11) Uani d . 1 1 . .
    C C18 0.25476(8) 0.65753(8) 0.65697(7) 0.01858(12) Uani d . 1 1 . .
    H H18A 0.3442 0.5839 0.6457 0.022 Uiso calc R 1 1 . .
    C C19 0.23478(8) 0.71605(8) 0.75134(6) 0.01734(12) Uani d . 1 1 . .
    H H19A 0.3120 0.6811 0.8023 0.021 Uiso calc R 1 1 . .
    C C20 0.50082(11) 1.03502(10) 0.63814(8) 0.02510(15) Uani d . 1 1 . .
    H H20A 0.5058 1.0956 0.5516 0.038 Uiso calc R 1 1 . .
    H H20B 0.4405 0.9697 0.6530 0.038 Uiso calc R 1 1 . .
    H H20C 0.6029 0.9775 0.6588 0.038 Uiso calc R 1 1 . .
    C C21 0.52047(10) 1.24087(8) 0.69189(7) 0.02181(14) Uani d . 1 1 . .
    H H21A 0.5222 1.3013 0.6053 0.033 Uiso calc R 1 1 . .
    H H21B 0.6238 1.1854 0.7104 0.033 Uiso calc R 1 1 . .
    H H21C 0.4745 1.3031 0.7429 0.033 Uiso calc R 1 1 . .
    C C22 0.33171(9) 0.40175(8) 1.09396(7) 0.02121(13) Uani d . 1 1 . .
    H H22A 0.2959 0.3178 1.1116 0.032 Uiso calc R 1 1 . .
    H H22B 0.4399 0.3687 1.1007 0.032 Uiso calc R 1 1 . .
    H H22C 0.3136 0.4680 1.0108 0.032 Uiso calc R 1 1 . .
    C C23 0.27504(9) 0.37755(8) 1.32038(7) 0.02137(13) Uani d . 1 1 . .
    H H23A 0.2417 0.2922 1.3380 0.032 Uiso calc R 1 1 . .
    H H23B 0.2191 0.4278 1.3792 0.032 Uiso calc R 1 1 . .
    H H23C 0.3831 0.3467 1.3271 0.032 Uiso calc R 1 1 . .
    H H1O4 0.0906(19) 0.6959(18) 0.4441(15) 0.049(4) Uiso d . 1 1 . .
loop_
    _atom_site_aniso_label
    _atom_site_aniso_U_11
    _atom_site_aniso_U_22
    _atom_site_aniso_U_33
    _atom_site_aniso_U_12
    _atom_site_aniso_U_13
    _atom_site_aniso_U_23
    O1 0.0185(2) 0.0151(2) 0.0139(2) -0.00786(17) -0.00582(16) 0.00009(16)
    O2 0.0238(3) 0.0185(2) 0.0186(2) -0.00527(19) -0.01005(19) -0.00298(18)
    O3 0.0192(2) 0.0266(3) 0.0221(2) -0.0106(2) -0.00590(19) -0.0033(2)
    O4 0.0263(3) 0.0223(2) 0.0170(2) -0.0028(2) -0.00794(19) -0.00877(19)
    C1 0.0185(3) 0.0136(2) 0.0116(2) -0.0058(2) -0.0037(2) -0.0025(2)
    C2 0.0210(3) 0.0167(3) 0.0145(3) -0.0092(2) -0.0052(2) -0.0022(2)
    C3 0.0206(3) 0.0154(3) 0.0131(2) -0.0077(2) -0.0017(2) -0.0040(2)
    C4 0.0225(3) 0.0157(3) 0.0155(3) -0.0072(2) -0.0050(2) -0.0005(2)
    C5 0.0208(3) 0.0147(2) 0.0126(2) -0.0050(2) -0.0049(2) -0.0034(2)
    C6 0.0178(3) 0.0143(2) 0.0121(2) -0.0057(2) -0.0042(2) -0.0026(2)
    C7 0.0156(3) 0.0156(2) 0.0129(2) -0.0051(2) -0.00397(19) -0.0033(2)
    C8 0.0163(3) 0.0155(2) 0.0119(2) -0.0062(2) -0.00282(19) -0.0031(2)
    C9 0.0173(3) 0.0177(3) 0.0148(3) -0.0072(2) -0.0019(2) -0.0044(2)
    C10 0.0176(3) 0.0173(3) 0.0177(3) -0.0072(2) -0.0021(2) -0.0018(2)
    C11 0.0175(3) 0.0142(2) 0.0152(3) -0.0060(2) -0.0028(2) -0.0032(2)
    C12 0.0195(3) 0.0150(2) 0.0128(2) -0.0070(2) -0.0047(2) -0.0018(2)
    C13 0.0169(3) 0.0145(2) 0.0121(2) -0.0066(2) -0.0024(2) -0.0032(2)
    C14 0.0157(3) 0.0156(2) 0.0125(2) -0.0058(2) -0.0036(2) -0.0034(2)
    C15 0.0158(3) 0.0156(2) 0.0150(3) -0.0046(2) -0.0048(2) -0.0036(2)
    C16 0.0176(3) 0.0162(3) 0.0137(2) -0.0059(2) -0.0055(2) -0.0027(2)
    C17 0.0197(3) 0.0164(3) 0.0120(2) -0.0065(2) -0.0035(2) -0.0033(2)
    C18 0.0182(3) 0.0204(3) 0.0161(3) -0.0019(2) -0.0052(2) -0.0065(2)
    C19 0.0164(3) 0.0206(3) 0.0151(3) -0.0035(2) -0.0051(2) -0.0057(2)
    C20 0.0305(4) 0.0256(3) 0.0223(3) -0.0114(3) 0.0047(3) -0.0130(3)
    C21 0.0256(3) 0.0196(3) 0.0213(3) -0.0121(3) -0.0028(3) -0.0029(3)
    C22 0.0220(3) 0.0194(3) 0.0239(3) -0.0048(2) -0.0029(3) -0.0100(3)
    C23 0.0250(3) 0.0172(3) 0.0187(3) -0.0082(2) -0.0058(2) 0.0011(2)
_geom_special_details
;
All e.s.d.'s (except the e.s.d. in the dihedral angle between two l.s. planes)
are estimated using the full covariance matrix. The cell e.s.d.'s are taken
into account individually in the estimation of e.s.d.'s in distances, angles
and torsion angles; correlations between e.s.d.'s in cell parameters are only
used when they are defined by crystal symmetry. An approximate (isotropic)
treatment of cell e.s.d.'s is used for estimating e.s.d.'s involving l.s.
planes.
;
loop_
    _geom_bond_atom_site_label_1
    _geom_bond_atom_site_label_2
    _geom_bond_site_symmetry_2
    _geom_bond_distance
    _geom_bond_publ_flag
    O1 C1 . 1.3680(8) ?
    O1 C13 . 1.3798(8) ?
    O2 C5 . 1.2348(9) ?
    O3 C9 . 1.2273(9) ?
    O4 C17 . 1.3658(8) ?
    O4 H1O4 . 0.851(17) ?
    C1 C6 . 1.3498(9) ?
    C1 C2 . 1.4930(9) ?
    C2 C3 . 1.5349(9) ?
    C2 H2A . 0.9700 ?
    C2 H2B . 0.9700 ?
    C3 C20 . 1.5272(10) ?
    C3 C21 . 1.5280(10) ?
    C3 C4 . 1.5330(10) ?
    C4 C5 . 1.5116(10) ?
    C4 H4A . 0.9700 ?
    C4 H4B . 0.9700 ?
    C5 C6 . 1.4628(9) ?
    C6 C7 . 1.5152(9) ?
    C7 C8 . 1.5096(9) ?
    C7 C14 . 1.5302(9) ?
    C7 H7A . 0.9800 ?
    C8 C13 . 1.3445(9) ?
    C8 C9 . 1.4773(9) ?
    C9 C10 . 1.5177(10) ?
    C10 C11 . 1.5354(10) ?
    C10 H10A . 0.9700 ?
    C10 H10B . 0.9700 ?
    C11 C22 . 1.5314(10) ?
    C11 C23 . 1.5324(10) ?
    C11 C12 . 1.5371(9) ?
    C12 C13 . 1.4897(9) ?
    C12 H12A . 0.9700 ?
    C12 H12B . 0.9700 ?
    C14 C15 . 1.3931(9) ?
    C14 C19 . 1.3974(10) ?
    C15 C16 . 1.3922(9) ?
    C15 H15A . 0.9300 ?
    C16 C17 . 1.3948(10) ?
    C16 H16A . 0.9300 ?
    C17 C18 . 1.3950(10) ?
    C18 C19 . 1.3934(10) ?
    C18 H18A . 0.9300 ?
    C19 H19A . 0.9300 ?
    C20 H20A . 0.9600 ?
    C20 H20B . 0.9600 ?
    C20 H20C . 0.9600 ?
    C21 H21A . 0.9600 ?
    C21 H21B . 0.9600 ?
    C21 H21C . 0.9600 ?
    C22 H22A . 0.9600 ?
    C22 H22B . 0.9600 ?
    C22 H22C . 0.9600 ?
    C23 H23A . 0.9600 ?
    C23 H23B . 0.9600 ?
    C23 H23C . 0.9600 ?
loop_
    _geom_angle_atom_site_label_1
    _geom_angle_atom_site_label_2
    _geom_angle_atom_site_label_3
    _geom_angle_site_symmetry_1
    _geom_angle_site_symmetry_3
    _geom_angle
    _geom_angle_publ_flag
    C1 O1 C13 . . 118.25(5) ?
    C17 O4 H1O4 . . 108.2(11) ?
    C6 C1 O1 . . 122.95(6) ?
    C6 C1 C2 . . 125.29(6) ?
    O1 C1 C2 . . 111.76(5) ?
    C1 C2 C3 . . 112.06(5) ?
    C1 C2 H2A . . 109.2 ?
    C3 C2 H2A . . 109.2 ?
    C1 C2 H2B . . 109.2 ?
    C3 C2 H2B . . 109.2 ?
    H2A C2 H2B . . 107.9 ?
    C20 C3 C21 . . 109.14(6) ?
    C20 C3 C4 . . 110.88(6) ?
    C21 C3 C4 . . 109.50(6) ?
    C20 C3 C2 . . 111.08(6) ?
    C21 C3 C2 . . 109.08(6) ?
    C4 C3 C2 . . 107.12(6) ?
    C5 C4 C3 . . 114.58(6) ?
    C5 C4 H4A . . 108.6 ?
    C3 C4 H4A . . 108.6 ?
    C5 C4 H4B . . 108.6 ?
    C3 C4 H4B . . 108.6 ?
    H4A C4 H4B . . 107.6 ?
    O2 C5 C6 . . 119.90(6) ?
    O2 C5 C4 . . 120.92(6) ?
    C6 C5 C4 . . 119.14(6) ?
    C1 C6 C5 . . 117.69(6) ?
    C1 C6 C7 . . 122.86(6) ?
    C5 C6 C7 . . 119.44(6) ?
    C8 C7 C6 . . 108.86(5) ?
    C8 C7 C14 . . 111.06(5) ?
    C6 C7 C14 . . 110.30(5) ?
    C8 C7 H7A . . 108.9 ?
    C6 C7 H7A . . 108.9 ?
    C14 C7 H7A . . 108.9 ?
    C13 C8 C9 . . 118.04(6) ?
    C13 C8 C7 . . 122.91(6) ?
    C9 C8 C7 . . 119.05(6) ?
    O3 C9 C8 . . 120.20(6) ?
    O3 C9 C10 . . 120.86(6) ?
    C8 C9 C10 . . 118.87(6) ?
    C9 C10 C11 . . 115.38(6) ?
    C9 C10 H10A . . 108.4 ?
    C11 C10 H10A . . 108.4 ?
    C9 C10 H10B . . 108.4 ?
    C11 C10 H10B . . 108.4 ?
    H10A C10 H10B . . 107.5 ?
    C22 C11 C23 . . 109.53(6) ?
    C22 C11 C10 . . 110.09(6) ?
    C23 C11 C10 . . 110.01(6) ?
    C22 C11 C12 . . 110.94(6) ?
    C23 C11 C12 . . 107.83(5) ?
    C10 C11 C12 . . 108.40(6) ?
    C13 C12 C11 . . 112.63(5) ?
    C13 C12 H12A . . 109.1 ?
    C11 C12 H12A . . 109.1 ?
    C13 C12 H12B . . 109.1 ?
    C11 C12 H12B . . 109.1 ?
    H12A C12 H12B . . 107.8 ?
    C8 C13 O1 . . 123.08(6) ?
    C8 C13 C12 . . 125.63(6) ?
    O1 C13 C12 . . 111.29(5) ?
    C15 C14 C19 . . 118.00(6) ?
    C15 C14 C7 . . 121.39(6) ?
    C19 C14 C7 . . 120.59(6) ?
    C16 C15 C14 . . 121.28(6) ?
    C16 C15 H15A . . 119.4 ?
    C14 C15 H15A . . 119.4 ?
    C15 C16 C17 . . 120.04(6) ?
    C15 C16 H16A . . 120.0 ?
    C17 C16 H16A . . 120.0 ?
    O4 C17 C16 . . 122.64(6) ?
    O4 C17 C18 . . 117.87(6) ?
    C16 C17 C18 . . 119.48(6) ?
    C19 C18 C17 . . 119.72(7) ?
    C19 C18 H18A . . 120.1 ?
    C17 C18 H18A . . 120.1 ?
    C18 C19 C14 . . 121.44(6) ?
    C18 C19 H19A . . 119.3 ?
    C14 C19 H19A . . 119.3 ?
    C3 C20 H20A . . 109.5 ?
    C3 C20 H20B . . 109.5 ?
    H20A C20 H20B . . 109.5 ?
    C3 C20 H20C . . 109.5 ?
    H20A C20 H20C . . 109.5 ?
    H20B C20 H20C . . 109.5 ?
    C3 C21 H21A . . 109.5 ?
    C3 C21 H21B . . 109.5 ?
    H21A C21 H21B . . 109.5 ?
    C3 C21 H21C . . 109.5 ?
    H21A C21 H21C . . 109.5 ?
    H21B C21 H21C . . 109.5 ?
    C11 C22 H22A . . 109.5 ?
    C11 C22 H22B . . 109.5 ?
    H22A C22 H22B . . 109.5 ?
    C11 C22 H22C . . 109.5 ?
    H22A C22 H22C . . 109.5 ?
    H22B C22 H22C . . 109.5 ?
    C11 C23 H23A . . 109.5 ?
    C11 C23 H23B . . 109.5 ?
    H23A C23 H23B . . 109.5 ?
    C11 C23 H23C . . 109.5 ?
    H23A C23 H23C . . 109.5 ?
    H23B C23 H23C . . 109.5 ?
loop_
    _geom_torsion_atom_site_label_1
    _geom_torsion_atom_site_label_2
    _geom_torsion_atom_site_label_3
    _geom_torsion_atom_site_label_4
    _geom_torsion_site_symmetry_1
    _geom_torsion_site_symmetry_2
    _geom_torsion_site_symmetry_3
    _geom_torsion_site_symmetry_4
    _geom_torsion
    _geom_torsion_publ_flag
    C13 O1 C1 C6 . . . . -2.38(10) ?
    C13 O1 C1 C2 . . . . 177.69(6) ?
    C6 C1 C2 C3 . . . . -25.58(10) ?
    O1 C1 C2 C3 . . . . 154.34(6) ?
    C1 C2 C3 C20 . . . . -69.86(8) ?
    C1 C2 C3 C21 . . . . 169.79(6) ?
    C1 C2 C3 C4 . . . . 51.36(7) ?
    C20 C3 C4 C5 . . . . 69.49(8) ?
    C21 C3 C4 C5 . . . . -170.02(6) ?
    C2 C3 C4 C5 . . . . -51.86(7) ?
    C3 C4 C5 O2 . . . . -157.76(6) ?
    C3 C4 C5 C6 . . . . 24.75(9) ?
    O1 C1 C6 C5 . . . . 175.35(6) ?
    C2 C1 C6 C5 . . . . -4.74(10) ?
    O1 C1 C6 C7 . . . . -5.68(10) ?
    C2 C1 C6 C7 . . . . 174.24(6) ?
    O2 C5 C6 C1 . . . . -172.19(6) ?
    C4 C5 C6 C1 . . . . 5.34(9) ?
    O2 C5 C6 C7 . . . . 8.80(10) ?
    C4 C5 C6 C7 . . . . -173.67(6) ?
    C1 C6 C7 C8 . . . . 11.35(9) ?
    C5 C6 C7 C8 . . . . -169.70(6) ?
    C1 C6 C7 C14 . . . . -110.74(7) ?
    C5 C6 C7 C14 . . . . 68.21(8) ?
    C6 C7 C8 C13 . . . . -10.62(9) ?
    C14 C7 C8 C13 . . . . 111.01(7) ?
    C6 C7 C8 C9 . . . . 169.33(6) ?
    C14 C7 C8 C9 . . . . -69.04(8) ?
    C13 C8 C9 O3 . . . . 170.78(7) ?
    C7 C8 C9 O3 . . . . -9.17(10) ?
    C13 C8 C9 C10 . . . . -6.04(9) ?
    C7 C8 C9 C10 . . . . 174.00(6) ?
    O3 C9 C10 C11 . . . . 161.59(7) ?
    C8 C9 C10 C11 . . . . -21.61(9) ?
    C9 C10 C11 C22 . . . . -73.51(7) ?
    C9 C10 C11 C23 . . . . 165.69(6) ?
    C9 C10 C11 C12 . . . . 48.00(8) ?
    C22 C11 C12 C13 . . . . 72.05(7) ?
    C23 C11 C12 C13 . . . . -168.01(6) ?
    C10 C11 C12 C13 . . . . -48.94(7) ?
    C9 C8 C13 O1 . . . . -175.73(6) ?
    C7 C8 C13 O1 . . . . 4.22(10) ?
    C9 C8 C13 C12 . . . . 4.00(10) ?
    C7 C8 C13 C12 . . . . -176.05(6) ?
    C1 O1 C13 C8 . . . . 3.14(10) ?
    C1 O1 C13 C12 . . . . -176.62(5) ?
    C11 C12 C13 C8 . . . . 25.26(9) ?
    C11 C12 C13 O1 . . . . -154.98(6) ?
    C8 C7 C14 C15 . . . . 134.11(6) ?
    C6 C7 C14 C15 . . . . -105.11(7) ?
    C8 C7 C14 C19 . . . . -47.61(8) ?
    C6 C7 C14 C19 . . . . 73.17(8) ?
    C19 C14 C15 C16 . . . . 0.67(10) ?
    C7 C14 C15 C16 . . . . 178.99(6) ?
    C14 C15 C16 C17 . . . . 1.03(10) ?
    C15 C16 C17 O4 . . . . 177.02(6) ?
    C15 C16 C17 C18 . . . . -2.02(10) ?
    O4 C17 C18 C19 . . . . -177.79(6) ?
    C16 C17 C18 C19 . . . . 1.30(11) ?
    C17 C18 C19 C14 . . . . 0.43(11) ?
    C15 C14 C19 C18 . . . . -1.40(10) ?
    C7 C14 C19 C18 . . . . -179.74(6) ?
loop_
    _geom_hbond_atom_site_label_D
    _geom_hbond_atom_site_label_H
    _geom_hbond_atom_site_label_A
    _geom_hbond_site_symmetry_A
    _geom_hbond_distance_DH
    _geom_hbond_distance_HA
    _geom_hbond_distance_DA
    _geom_hbond_angle_DHA
    _geom_hbond_publ_flag
    O4 H1O4 O2 2_576 0.851(18) 1.910(17) 2.7423(9) 165.6(17) yes
