# Supplementary material for: 9-(4-Hy­droxy­phen­yl)-3,3,6,6-tetra­methyl-4,5,6,9-tetra­hydro-3H-xanthene-1,8(2H,7H)-dione
Source: Acta Crystallogr Sect E Struct Rep Online. 2011 Jul 2;67(Pt 8):o1876–7. doi: 10.1107/S160053681102527X (PMC3212272; doi:10.1107/S160053681102527X)
Supplement: Supplementary file 2 [file e-67-o1876-Isup2.hkl]

# 
# h,k,l, Fc-squared, Fo-squared, sigma(Fo-squared) and status flag 
# 
data_I
_shelx_title ' xan1_0m in P-1   (100K)' 
_shelx_refln_list_code          4 
_shelx_F_calc_maximum      104.08 
_exptl_crystal_F_000       392.00 
_reflns_d_resolution_high  0.6168 
 
loop_ 
 _symmetry_equiv_pos_as_xyz 
 'x, y, z' 
 '-x, -y, -z' 
 
_cell_length_a     9.3525 
_cell_length_b    10.2140 
_cell_length_c    11.6913 
_cell_angle_alpha  67.271 
_cell_angle_beta   76.119 
_cell_angle_gamma  69.419 
 
_shelx_F_squared_multiplier     1.000 
 
loop_ 
 _refln_index_h 
 _refln_index_k 
 _refln_index_l 
 _refln_F_squared_calc 
 _refln_F_squared_meas 
 _refln_F_squared_sigma 
 _refln_observed_status 
   1   0   0     2398.54     2504.65     16.35 o 
   2   0   0       29.12       32.63      0.51 o 
   3   0   0      121.68      106.87      0.90 o 
   4   0   0      414.69      454.42      2.89 o 
   5   0   0      274.30      276.62      1.96 o 
   6   0   0        0.97        0.43      0.14 o 
   7   0   0      155.45      153.79      1.47 o 
   8   0   0      192.96      186.33      2.17 o 
   9   0   0       42.52       39.76      1.05 o 
  10   0   0        0.60        0.69      0.51 o 
  11   0   0        0.30        0.26      0.56 o 
  12   0   0      186.14      189.32     11.18 o 
  13   0   0        0.07        0.34      1.19 o 
  14   0   0        1.00       -0.31      1.18 o 
 -13   1   0       18.86       17.37      2.26 o 
 -12   1   0       41.05       44.32      2.95 o 
 -11   1   0        2.57        3.12      0.73 o 
 -10   1   0       69.83       75.60      1.91 o 
  -9   1   0       17.13       12.80      0.79 o 
  -8   1   0       25.08       23.22      0.64 o 
  -7   1   0        8.48        8.41      0.39 o 
  -6   1   0      185.27      186.30      1.44 o 
  -5   1   0      379.38      381.31      2.71 o 
  -4   1   0       53.77       84.77      0.80 o 
  -3   1   0        9.28        9.72      0.25 o 
  -2   1   0     1068.60     1059.81      7.46 o 
  -1   1   0     2474.12     2452.96     21.71 o 
   0   1   0      431.46      448.21      3.43 o 
   1   1   0      653.91      716.37      4.99 o 
   2   1   0     5695.82     5753.65     50.71 o 
   3   1   0      191.05      196.32      1.42 o 
   4   1   0       39.96       46.58      0.56 o 
   5   1   0        0.69        0.79      0.19 o 
   6   1   0       63.07       76.53      0.90 o 
   7   1   0        6.67        4.16      0.32 o 
   8   1   0      134.84      126.88      1.37 o 
   9   1   0      102.90      112.72      1.82 o 
  10   1   0       73.73       70.31      1.61 o 
  11   1   0        0.05        0.53      0.54 o 
  12   1   0        9.59       10.89      1.03 o 
  13   1   0        0.86        1.03      0.83 o 
  14   1   0       20.86       19.60      2.22 o 
 -13   2   0        1.33        0.61      1.03 o 
 -12   2   0        1.45        1.15      1.23 o 
 -11   2   0        8.56        6.36      1.59 o 
 -10   2   0       95.00       88.33      3.87 o 
  -9   2   0        0.01       -0.31      0.37 o 
  -8   2   0        4.10        5.13      0.41 o 
  -7   2   0        0.93        3.23      0.31 o 
  -6   2   0       45.02       54.01      0.75 o 
  -5   2   0      244.62      243.19      1.70 o 
  -4   2   0      557.71      611.93      3.74 o 
  -3   2   0       12.74       14.30      0.29 o 
  -2   2   0      430.02      391.94      2.53 o 
  -1   2   0      680.36      728.02      7.18 o 
   0   2   0     2176.86     2303.45     14.00 o 
   1   2   0     2319.60     2360.13     15.99 o 
   2   2   0      125.06      126.09      1.20 o 
   3   2   0        6.66       11.50      0.38 o 
   4   2   0      561.75      624.08      6.71 o 
   5   2   0       56.62       65.53      0.70 o 
   6   2   0        6.51        6.71      0.28 o 
   7   2   0      249.18      228.61      1.93 o 
   8   2   0     2445.43     2350.47     16.39 o 
   9   2   0      348.57      355.53      3.93 o 
  10   2   0        0.16        0.83      0.35 o 
  11   2   0        0.63        0.69      0.37 o 
  12   2   0       28.36       29.24      1.40 o 
  13   2   0        7.54        9.85      1.13 o 
  14   2   0        0.48        0.29      0.73 o 
 -12   3   0        6.83        9.60      1.84 o 
 -11   3   0       20.90       22.44      2.50 o 
 -10   3   0      123.42      112.32      7.03 o 
  -9   3   0       17.03       13.64      1.53 o 
  -8   3   0        6.14        5.11      0.42 o 
  -7   3   0        4.12        3.02      0.35 o 
  -6   3   0        0.06        0.04      0.18 o 
  -5   3   0       34.93       30.51      0.58 o 
  -4   3   0      175.71      191.81      1.64 o 
  -3   3   0      606.68      648.36      4.14 o 
  -2   3   0     1418.29     1539.96     10.60 o 
  -1   3   0       85.42       91.26      0.90 o 
   0   3   0      151.57      147.91      1.05 o 
   1   3   0     1672.27     1780.50     12.00 o 
   2   3   0      824.07      881.25      8.93 o 
   3   3   0     1490.40     1611.41      9.61 o 
   4   3   0      686.70      813.22      4.79 o 
   5   3   0      117.05      101.21      0.86 o 
   6   3   0       16.04       14.05      0.32 o 
   7   3   0       96.52       86.72      0.91 o 
   8   3   0       33.22       31.98      0.61 o 
   9   3   0      596.83      592.04      5.27 o 
  10   3   0       44.03       44.69      1.38 o 
  11   3   0        3.42        4.07      0.59 o 
  12   3   0        4.26        5.69      0.68 o 
  13   3   0        6.92        8.03      1.04 o 
  14   3   0        0.03        0.01      1.04 o 
 -12   4   0        2.52        5.21      1.62 o 
 -11   4   0        3.04        1.53      1.28 o 
 -10   4   0       12.92       14.67      1.43 o 
  -9   4   0       68.71       79.18      2.61 o 
  -8   4   0       13.28       12.58      0.82 o 
  -7   4   0      270.91      269.76      3.45 o 
  -6   4   0      174.54      165.34      2.43 o 
  -5   4   0      139.39      135.08      1.81 o 
  -4   4   0      124.99      114.60      1.29 o 
  -3   4   0        0.96        3.38      0.25 o 
  -2   4   0      125.42      150.09      1.32 o 
  -1   4   0      542.76      590.52      3.92 o 
   0   4   0      101.00       99.08      0.81 o 
   1   4   0        0.52        2.42      0.20 o 
   2   4   0        9.64       26.23      0.56 o 
   3   4   0     4678.32     5078.18     51.56 o 
   4   4   0       85.34       84.62      0.65 o 
   5   4   0       17.96       25.64      0.36 o 
   6   4   0       99.85      105.20      0.92 o 
   7   4   0       13.80       22.13      0.46 o 
   8   4   0      636.43      608.56      4.21 o 
   9   4   0      102.31       99.12      1.57 o 
  10   4   0        1.54        1.10      0.35 o 
  11   4   0       76.58       74.41      1.71 o 
  12   4   0       44.89       45.30      1.51 o 
  13   4   0        0.55        0.79      0.94 o 
  14   4   0        5.79        4.38      1.38 o 
 -11   5   0        0.28        0.54      0.77 o 
 -10   5   0        5.52        6.93      2.05 o 
  -9   5   0        5.23        5.53      0.96 o 
  -8   5   0       32.52       32.22      1.14 o 
  -7   5   0        2.07        2.35      0.50 o 
  -6   5   0      260.10      257.73      3.03 o 
  -5   5   0       30.41       31.52      0.86 o 
  -4   5   0        7.36        7.86      0.52 o 
  -3   5   0       64.63       72.68      1.04 o 
  -2   5   0       73.31       78.79      0.89 o 
  -1   5   0      160.03      170.95      1.32 o 
   0   5   0       11.37       12.70      0.28 o 
   1   5   0      490.37      497.28      3.14 o 
   2   5   0        3.37        4.56      0.22 o 
   3   5   0      572.92      618.41      5.12 o 
   4   5   0        0.88        0.06      0.11 o 
   5   5   0       52.07       46.47      0.62 o 
   6   5   0      209.04      220.61      1.54 o 
   7   5   0       36.60       32.80      0.63 o 
   8   5   0       32.28       33.33      0.72 o 
   9   5   0        8.62        8.53      0.47 o 
  10   5   0       25.94       27.71      1.00 o 
  11   5   0       43.90       46.86      1.61 o 
  12   5   0      105.93      113.57      4.54 o 
  13   5   0      144.56      152.45      5.50 o 
  14   5   0        6.01        1.66      0.91 o 
 -11   6   0        0.97        0.85      0.83 o 
 -10   6   0        7.06        7.52      2.36 o 
  -9   6   0        2.08        3.13      0.87 o 
  -8   6   0        1.77        1.92      0.61 o 
  -7   6   0       10.36       10.10      0.75 o 
  -6   6   0      136.98      136.48      2.64 o 
  -5   6   0      389.37      396.01      4.15 o 
  -4   6   0       17.72       18.04      0.66 o 
  -3   6   0       11.06       12.13      0.51 o 
  -2   6   0        9.61       11.49      0.39 o 
  -1   6   0       90.15      100.35      1.06 o 
   0   6   0      513.39      547.13      3.53 o 
   1   6   0      623.47      645.25      3.86 o 
   2   6   0      151.97      136.08      1.15 o 
   3   6   0      104.83      112.97      1.53 o 
   4   6   0       25.43       28.13      0.60 o 
   5   6   0        0.37        0.50      0.18 o 
   6   6   0        0.40        0.12      0.22 o 
   7   6   0      104.99       89.00      1.33 o 
   8   6   0        5.23       10.28      0.67 o 
   9   6   0        0.14        0.84      0.27 o 
  10   6   0       21.85       25.50      1.56 o 
  11   6   0      220.04      226.60      3.55 o 
  12   6   0       34.70       38.71      1.97 o 
  13   6   0        0.92        0.37      1.07 o 
  14   6   0        9.23        9.68      1.81 o 
 -10   7   0        0.39       -0.17      0.73 o 
  -9   7   0       19.63       20.23      1.69 o 
  -8   7   0        7.27        6.29      0.71 o 
  -7   7   0       71.46       68.87      1.68 o 
  -6   7   0        0.80        1.10      0.38 o 
  -5   7   0      141.95      137.31      2.26 o 
  -4   7   0      194.82      178.20      2.60 o 
  -3   7   0        2.06        0.90      0.28 o 
  -2   7   0      125.13      118.80      1.84 o 
  -1   7   0        0.91        0.84      0.18 o 
   0   7   0       42.13       47.71      0.63 o 
   1   7   0      183.15      205.51      1.60 o 
   2   7   0       14.04       13.23      0.30 o 
   3   7   0       43.43       35.88      0.74 o 
   4   7   0       12.25        9.78      0.72 o 
   5   7   0       36.68       39.76      0.80 o 
   6   7   0       37.22       22.26      0.63 o 
   7   7   0       20.05        7.23      0.67 o 
   8   7   0        0.52        0.34      0.30 o 
   9   7   0       82.43       85.86      1.47 o 
  10   7   0        0.80        0.63      0.31 o 
  11   7   0       13.31       13.37      1.15 o 
  12   7   0       63.51       68.29      2.12 o 
  13   7   0        1.10        1.28      1.19 o 
  14   7   0        9.24       10.19      1.88 o 
  -9   8   0       33.88       32.52      1.94 o 
  -8   8   0        4.20        3.80      0.62 o 
  -7   8   0       34.26       35.80      1.27 o 
  -6   8   0        2.95        1.69      0.50 o 
  -5   8   0        1.17       -0.08      0.33 o 
  -4   8   0       15.45       14.67      0.93 o 
  -3   8   0       18.43       18.45      0.77 o 
  -2   8   0       26.29       22.81      0.81 o 
  -1   8   0       66.32       58.46      1.16 o 
   0   8   0       47.82       40.91      0.81 o 
   1   8   0       14.58       12.63      0.61 o 
   2   8   0      478.97      458.12      4.13 o 
   3   8   0     1034.11      958.41      7.26 o 
   4   8   0       37.53       35.81      0.82 o 
   5   8   0       21.28       13.10      0.55 o 
   6   8   0        8.37        6.75      0.47 o 
   7   8   0        5.84        2.70      0.33 o 
   8   8   0       12.87       13.89      0.69 o 
   9   8   0       16.97       15.56      0.74 o 
  10   8   0       18.84       18.90      0.86 o 
  11   8   0        0.53        0.22      0.47 o 
  12   8   0        0.58        0.45      0.54 o 
  13   8   0        1.33       -0.14      0.60 o 
  14   8   0        6.20        6.76      1.68 o 
  -8   9   0        9.04        7.06      0.94 o 
  -7   9   0        7.01        8.21      0.90 o 
  -6   9   0        1.15        1.37      0.51 o 
  -5   9   0       26.05       25.32      1.56 o 
  -4   9   0       23.47       24.34      1.31 o 
  -3   9   0       52.19       51.25      1.51 o 
  -2   9   0        1.22        1.49      0.40 o 
  -1   9   0       12.65        9.58      0.70 o 
   0   9   0       61.06       61.63      1.48 o 
   1   9   0      123.46      120.51      1.87 o 
   2   9   0      179.69      160.65      2.26 o 
   3   9   0      194.20      180.25      2.17 o 
   4   9   0       54.43       53.00      1.06 o 
   5   9   0       16.56       17.90      0.64 o 
   6   9   0       13.18       12.15      0.91 o 
   7   9   0       12.49       16.23      0.89 o 
   8   9   0       59.21       58.62      1.20 o 
   9   9   0       85.53       88.95      2.12 o 
  10   9   0       56.35       58.11      1.44 o 
  11   9   0       94.11       95.74      2.62 o 
  12   9   0        2.53        2.83      1.17 o 
  13   9   0       12.40       10.30      2.51 o 
  -7  10   0       12.41       12.75      1.12 o 
  -6  10   0        1.33        1.50      0.53 o 
  -5  10   0        9.39       10.21      0.93 o 
  -4  10   0       10.06        8.46      0.82 o 
  -3  10   0       18.19       19.17      1.41 o 
  -2  10   0       23.93       27.09      1.28 o 
  -1  10   0      134.91      134.11      2.51 o 
   0  10   0       24.09       24.72      1.00 o 
   1  10   0        0.02        0.20      0.28 o 
   2  10   0        0.00        0.34      0.33 o 
   3  10   0        2.01        2.98      0.40 o 
   4  10   0        6.13        8.37      0.53 o 
   5  10   0       19.55       21.53      0.74 o 
   6  10   0        8.17        9.30      0.59 o 
   7  10   0        0.10        0.22      0.24 o 
   8  10   0        1.72        1.40      0.46 o 
   9  10   0       45.85       44.25      1.14 o 
  10  10   0        0.00        0.67      0.35 o 
  11  10   0      138.50      146.36      2.70 o 
  12  10   0        1.41        0.58      0.70 o 
  13  10   0        4.70        4.42      1.64 o 
  -6  11   0        2.40        2.85      0.98 o 
  -5  11   0       19.54       16.63      1.20 o 
  -4  11   0        1.10        2.08      0.53 o 
  -3  11   0        1.75        1.16      0.46 o 
  -2  11   0       17.64       18.79      1.28 o 
  -1  11   0      255.94      246.13      6.46 o 
   0  11   0        2.28        2.48      0.47 o 
   1  11   0        4.58        4.00      0.54 o 
   2  11   0        0.32        0.43      0.33 o 
   3  11   0       23.58       24.36      0.91 o 
   4  11   0        0.16        0.48      0.35 o 
   5  11   0        0.17        1.45      0.40 o 
   6  11   0        8.99        9.50      0.62 o 
   7  11   0        3.81        4.53      0.48 o 
   8  11   0        0.61        0.17      0.29 o 
   9  11   0      150.60      150.89      2.69 o 
  10  11   0       22.75       20.97      1.28 o 
  11  11   0       73.03       79.77      1.99 o 
  12  11   0       41.04       42.50      2.15 o 
  -5  12   0        3.19        2.39      0.64 o 
  -4  12   0       16.58       17.72      1.21 o 
  -3  12   0       29.66       29.86      1.76 o 
  -2  12   0        1.61        0.77      0.44 o 
  -1  12   0       63.99       64.69      1.84 o 
   0  12   0       25.37       24.08      2.13 o 
   1  12   0      152.88      154.75      2.89 o 
   2  12   0       15.90       16.85      1.48 o 
   3  12   0        0.37        0.64      0.37 o 
   4  12   0        0.68        0.57      0.34 o 
   5  12   0       76.31       77.94      1.74 o 
   6  12   0       56.78       58.67      2.17 o 
   7  12   0      203.48      203.62      3.14 o 
   8  12   0       12.15       11.55      0.85 o 
   9  12   0       28.18       28.40      2.09 o 
  10  12   0       32.31       35.21      1.56 o 
  11  12   0       27.58       30.59      2.08 o 
  12  12   0        9.39        7.60      1.15 o 
  -3  13   0       24.63       24.13      2.00 o 
  -2  13   0       11.29       12.01      1.02 o 
  -1  13   0       10.37        9.88      0.90 o 
   0  13   0        3.25        2.22      0.53 o 
   1  13   0        9.94       11.25      0.91 o 
   2  13   0        5.46        5.21      0.67 o 
   3  13   0       18.93       16.46      1.14 o 
   4  13   0       25.57       29.12      1.58 o 
   5  13   0       20.26       19.70      1.01 o 
   6  13   0        4.14        4.11      0.57 o 
   7  13   0       13.19       11.93      0.87 o 
   8  13   0        8.68        8.17      0.84 o 
   9  13   0        2.59        2.01      0.93 o 
  10  13   0        3.68        2.88      0.64 o 
  -1  14   0       10.83       10.82      1.16 o 
   0  14   0       58.81       61.98      1.91 o 
   1  14   0        0.83        0.53      0.47 o 
   2  14   0       57.18       60.63      2.84 o 
   3  14   0       18.49       20.18      2.23 o 
   4  14   0       68.32       76.22      2.05 o 
   5  14   0        1.22        0.68      0.45 o 
   6  14   0        8.10        6.37      0.76 o 
   7  14   0       55.54       56.12      1.81 o 
   8  14   0        1.53        1.46      0.53 o 
   9  14   0        7.44        5.50      0.78 o 
   2  15   0        0.69        0.16      0.57 o 
   3  15   0        4.53        4.84      0.84 o 
   4  15   0       19.14       19.68      1.26 o 
   5  15   0        9.93        8.81      0.90 o 
   6  15   0        3.08        3.98      1.11 o 
  -8 -14   1        2.49        2.29      0.87 o 
  -7 -14   1        0.90        2.07      0.57 o 
  -6 -14   1        7.20        9.43      1.47 o 
  -5 -14   1        2.59        2.77      0.61 o 
  -4 -14   1        0.00        0.01      0.43 o 
  -3 -14   1       11.84       14.26      1.64 o 
  -2 -14   1       13.21       12.88      1.06 o 
  -1 -14   1        1.32        1.96      0.59 o 
   0 -14   1       65.88       64.78      2.03 o 
 -10 -13   1        0.76       -0.28      0.57 o 
  -9 -13   1        4.38        4.30      0.86 o 
  -8 -13   1        0.14        0.68      0.47 o 
  -7 -13   1        1.82        1.20      0.48 o 
  -6 -13   1        2.26        2.74      0.54 o 
  -5 -13   1        0.31        0.05      0.38 o 
  -4 -13   1       21.48       22.12      1.16 o 
  -3 -13   1        1.17        0.45      0.42 o 
  -2 -13   1        1.10        1.21      0.49 o 
  -1 -13   1       92.49       92.25      2.32 o 
   0 -13   1       33.19       31.46      1.47 o 
   1 -13   1       10.11        9.79      1.61 o 
   2 -13   1       15.69       16.81      1.21 o 
   3 -13   1       62.61       69.65      2.16 o 
 -11 -12   1       12.09       10.74      1.31 o 
 -10 -12   1        1.32        1.37      0.49 o 
  -9 -12   1        1.90        0.45      0.51 o 
  -8 -12   1        1.72        1.40      0.46 o 
  -7 -12   1        2.30        3.14      0.54 o 
  -6 -12   1        7.61        8.50      0.99 o 
  -5 -12   1        5.94        6.98      1.05 o 
  -4 -12   1       38.76       38.49      1.25 o 
  -3 -12   1        7.18        6.78      0.72 o 
  -2 -12   1       43.33       41.91      1.46 o 
  -1 -12   1        8.96       10.83      0.89 o 
   0 -12   1       78.91       85.98      2.17 o 
   1 -12   1        0.39        0.32      0.41 o 
   2 -12   1        5.36        4.59      0.68 o 
   3 -12   1       10.70       11.61      1.01 o 
   4 -12   1        9.24       10.59      1.02 o 
   5 -12   1        0.44        0.38      0.96 o 
 -12 -11   1        0.53        1.42      1.09 o 
 -11 -11   1        4.55        4.69      1.13 o 
 -10 -11   1      180.27      181.94      3.11 o 
  -9 -11   1      168.70      170.52      2.66 o 
  -8 -11   1      118.49      119.79      2.35 o 
  -7 -11   1       96.71       98.08      1.83 o 
  -6 -11   1       55.95       58.05      1.40 o 
  -5 -11   1       47.29       49.79      1.37 o 
  -4 -11   1       20.03       21.86      0.91 o 
  -3 -11   1       21.35       21.90      0.91 o 
  -2 -11   1       36.33       38.44      1.32 o 
  -1 -11   1        2.22        1.15      0.41 o 
   0 -11   1        0.20        0.65      0.38 o 
   1 -11   1        2.20        2.33      0.50 o 
   2 -11   1        6.86        5.07      0.67 o 
   3 -11   1        0.00        0.59      0.43 o 
   4 -11   1       46.85       46.38      1.76 o 
   5 -11   1        0.55        0.68      0.50 o 
   6 -11   1        5.56        5.91      1.32 o 
 -13 -10   1        6.18        3.90      1.29 o 
 -12 -10   1        0.02        0.46      0.72 o 
 -11 -10   1       60.06       63.41      2.54 o 
 -10 -10   1      226.21      227.32      3.50 o 
  -9 -10   1        6.75        6.40      0.59 o 
  -8 -10   1        1.42        1.26      0.31 o 
  -7 -10   1       92.41      101.11      3.01 o 
  -6 -10   1       10.64       12.23      0.70 o 
  -5 -10   1        3.34        2.74      0.37 o 
  -4 -10   1       35.35       33.53      1.06 o 
  -3 -10   1       14.68       15.22      0.82 o 
  -2 -10   1       18.82       21.83      1.03 o 
  -1 -10   1       55.92       59.63      1.58 o 
   0 -10   1       38.21       33.77      1.20 o 
   1 -10   1       17.56       16.22      1.55 o 
   2 -10   1        9.94       11.33      0.88 o 
   3 -10   1        6.95        7.63      0.78 o 
   4 -10   1        0.14       -0.06      0.38 o 
   5 -10   1        0.94        1.43      0.54 o 
   6 -10   1       62.56       63.53      2.04 o 
   7 -10   1       16.84       16.64      1.32 o 
 -13  -9   1        3.09        0.09      1.25 o 
 -12  -9   1       39.47       39.28      3.00 o 
 -11  -9   1      178.87      183.88      4.14 o 
 -10  -9   1      172.90      170.77      2.46 o 
  -9  -9   1        0.99        0.71      0.29 o 
  -8  -9   1        0.82        0.54      0.27 o 
  -7  -9   1        7.86        7.68      0.50 o 
  -6  -9   1        0.64        0.71      0.29 o 
  -5  -9   1       68.98       65.25      1.19 o 
  -4  -9   1      198.44      193.67      2.39 o 
  -3  -9   1      202.07      205.43      3.10 o 
  -2  -9   1      135.36      135.57      2.10 o 
  -1  -9   1      261.40      261.16      3.93 o 
   0  -9   1       82.71       77.17      1.75 o 
   1  -9   1      261.65      251.05      3.72 o 
   2  -9   1        1.54        2.46      0.48 o 
   3  -9   1       73.58       67.15      2.37 o 
   4  -9   1        0.09        0.12      0.37 o 
   5  -9   1       22.03       23.43      1.73 o 
   6  -9   1        0.02        0.24      0.39 o 
   7  -9   1        0.57       -0.10      0.42 o 
   8  -9   1       24.86       25.01      3.67 o 
 -13  -8   1       78.55       76.23      4.05 o 
 -12  -8   1        3.91        4.65      0.95 o 
 -11  -8   1       27.41       28.46      1.46 o 
 -10  -8   1        7.01        6.03      0.55 o 
  -9  -8   1       47.47       46.85      1.51 o 
  -8  -8   1        6.68        5.37      0.41 o 
  -7  -8   1        1.31        0.76      0.24 o 
  -6  -8   1        1.14        0.74      0.22 o 
  -5  -8   1       18.58       18.60      0.58 o 
  -4  -8   1       95.16       90.74      1.23 o 
  -3  -8   1      381.14      374.63      3.37 o 
  -2  -8   1      360.48      345.99      3.40 o 
  -1  -8   1      291.70      297.78      3.43 o 
   0  -8   1        1.31        1.86      0.53 o 
   1  -8   1        0.41        1.40      0.30 o 
   2  -8   1        9.71        6.82      0.71 o 
   3  -8   1      128.71      116.88      2.26 o 
   4  -8   1       13.31       12.52      0.79 o 
   5  -8   1       37.30       36.07      1.19 o 
   6  -8   1        0.67        0.65      0.43 o 
   7  -8   1       16.28       14.33      0.98 o 
   8  -8   1        0.11        0.19      0.71 o 
   9  -8   1        4.58        6.18      1.15 o 
 -14  -7   1       97.86       93.81      4.46 o 
 -13  -7   1        0.28        0.06      1.12 o 
 -12  -7   1       19.70       21.04      1.75 o 
 -11  -7   1       54.34       57.08      1.90 o 
 -10  -7   1        4.76        5.00      0.51 o 
  -9  -7   1        0.02        0.14      0.27 o 
  -8  -7   1        5.55        4.25      0.42 o 
  -7  -7   1      147.53      126.51      1.72 o 
  -6  -7   1       90.86       66.00      1.13 o 
  -5  -7   1      211.07      205.62      2.20 o 
  -4  -7   1      136.25      137.41      1.66 o 
  -3  -7   1      182.96      173.09      1.94 o 
  -2  -7   1     1500.01     1519.37     10.22 o 
  -1  -7   1      457.36      450.01      3.07 o 
   0  -7   1       39.07       41.05      0.68 o 
   1  -7   1       42.85       41.05      0.82 o 
   2  -7   1       21.88       18.59      0.59 o 
   3  -7   1       65.93       60.30      1.20 o 
   4  -7   1      133.98      127.57      1.94 o 
   5  -7   1        0.96        0.50      0.42 o 
   6  -7   1       52.95       57.06      1.48 o 
   7  -7   1       95.13      100.56      2.10 o 
   8  -7   1       12.52       12.97      1.41 o 
   9  -7   1        0.69       -0.36      0.65 o 
  10  -7   1        1.24        0.77      1.02 o 
 -14  -6   1        1.33        1.04      0.81 o 
 -13  -6   1      107.62      100.16      4.44 o 
 -12  -6   1       38.42       38.07      2.32 o 
 -11  -6   1       69.40       68.55      1.86 o 
 -10  -6   1        0.30        0.19      0.32 o 
  -9  -6   1        0.19       -0.04      0.23 o 
  -8  -6   1      155.21      123.91      1.74 o 
  -7  -6   1      270.89      254.50      2.67 o 
  -6  -6   1       36.00       47.25      0.92 o 
  -5  -6   1      102.84      127.88      1.56 o 
  -4  -6   1       59.55       74.51      1.07 o 
  -3  -6   1       70.18       70.59      0.93 o 
  -2  -6   1        0.22        0.21      0.09 o 
  -1  -6   1       31.19       38.61      0.50 o 
   0  -6   1       76.31       91.06      0.87 o 
   1  -6   1       31.80       32.54      0.53 o 
   2  -6   1        0.74        0.71      0.20 o 
   3  -6   1       82.63       82.22      1.37 o 
   4  -6   1      286.74      275.99      3.08 o 
   5  -6   1        7.23        8.07      0.57 o 
   6  -6   1       68.23       65.52      1.54 o 
   7  -6   1       14.30       12.14      0.82 o 
   8  -6   1       48.49       54.16      1.81 o 
   9  -6   1        3.38        3.76      1.32 o 
  10  -6   1        1.68        1.60      0.88 o 
  11  -6   1        0.89        0.14      1.24 o 
 -14  -5   1        1.47        2.00      1.21 o 
 -13  -5   1       19.10       22.98      2.20 o 
 -12  -5   1      328.04      329.78      8.84 o 
 -11  -5   1      254.16      261.08      3.34 o 
 -10  -5   1      136.99      133.75      2.37 o 
  -9  -5   1        0.25        0.65      0.27 o 
  -8  -5   1      168.48      146.39      1.70 o 
  -7  -5   1        0.51        0.44      0.25 o 
  -6  -5   1        8.75       12.41      0.46 o 
  -5  -5   1        8.16       10.07      0.32 o 
  -4  -5   1      767.63      781.21      5.52 o 
  -3  -5   1      129.94      141.01      1.48 o 
  -2  -5   1      156.41      166.83      1.14 o 
  -1  -5   1       21.41       14.69      0.28 o 
   0  -5   1       75.14       67.98      0.63 o 
   1  -5   1      504.33      540.37      3.34 o 
   2  -5   1      522.73      574.32      4.09 o 
   3  -5   1      104.84      106.04      1.30 o 
   4  -5   1      101.84      100.81      1.53 o 
   5  -5   1      170.25      157.62      2.51 o 
   6  -5   1      686.59      686.77      6.99 o 
   7  -5   1      125.15      129.99      2.25 o 
   8  -5   1       64.37       66.13      1.92 o 
   9  -5   1       19.61       16.67      1.49 o 
  10  -5   1        4.60        6.52      1.08 o 
  11  -5   1       17.78       20.00      2.43 o 
 -14  -4   1        1.58        0.76      1.04 o 
 -13  -4   1       30.40       31.12      2.45 o 
 -12  -4   1       38.83       44.60      2.18 o 
 -11  -4   1        5.75        6.29      0.61 o 
 -10  -4   1       73.93       76.27      1.81 o 
  -9  -4   1       13.00       14.11      0.74 o 
  -8  -4   1        4.90        4.36      0.35 o 
  -7  -4   1      178.19      150.94      1.45 o 
  -6  -4   1        6.40       10.03      0.41 o 
  -5  -4   1      519.08      552.15      3.27 o 
  -4  -4   1       48.78       56.02      0.55 o 
  -3  -4   1        8.22       12.75      0.30 o 
  -2  -4   1      495.86      530.88      3.52 o 
  -1  -4   1        0.87        0.00      0.08 o 
   0  -4   1      881.15      978.01      5.38 o 
   1  -4   1     2110.78     2183.76     11.57 o 
   2  -4   1      207.37      238.51      1.76 o 
   3  -4   1       48.73       59.11      0.78 o 
   4  -4   1       88.55       82.24      0.86 o 
   5  -4   1       11.66       10.69      0.48 o 
   6  -4   1      117.40      109.16      1.45 o 
   7  -4   1       32.76       29.34      1.01 o 
   8  -4   1       17.88       19.92      1.10 o 
   9  -4   1       27.88       27.87      2.13 o 
  10  -4   1       24.28       23.19      2.29 o 
  11  -4   1        0.96        1.77      1.21 o 
  12  -4   1       13.48       15.31      2.19 o 
 -14  -3   1        2.77        2.50      1.17 o 
 -13  -3   1       11.52       11.42      2.77 o 
 -12  -3   1        7.79        6.71      0.82 o 
 -11  -3   1      315.03      320.64      4.34 o 
 -10  -3   1       73.57       83.09      1.60 o 
  -9  -3   1        0.90        1.08      0.37 o 
  -8  -3   1       51.13       51.55      0.89 o 
  -7  -3   1      170.95      169.72      1.54 o 
  -6  -3   1       75.69       78.92      0.75 o 
  -5  -3   1        5.43        6.88      0.25 o 
  -4  -3   1     2903.77     3268.07     18.53 o 
  -3  -3   1     3672.86     3952.86     23.81 o 
  -2  -3   1      931.60      938.90      5.64 o 
  -1  -3   1       99.70       99.62      0.71 o 
   0  -3   1      125.04      130.60      1.04 o 
   1  -3   1      625.33      685.59      4.29 o 
   2  -3   1       48.43       51.07      0.62 o 
   3  -3   1        2.85        2.53      0.21 o 
   4  -3   1       68.95       66.12      0.73 o 
   5  -3   1        7.72        3.91      0.28 o 
   6  -3   1       77.00       72.61      0.95 o 
   7  -3   1        0.92        1.34      0.28 o 
   8  -3   1        9.17        5.80      0.53 o 
   9  -3   1      109.80      111.68      2.19 o 
  10  -3   1      119.90      124.52      4.83 o 
  11  -3   1        2.34        1.32      1.20 o 
  12  -3   1        7.95       10.08      1.78 o 
 -14  -2   1       12.05       10.27      1.73 o 
 -13  -2   1      162.46      182.61      4.09 o 
 -12  -2   1        0.74        0.93      1.29 o 
 -11  -2   1       21.14       23.08      1.07 o 
 -10  -2   1      226.10      216.40      5.94 o 
  -9  -2   1       64.22       61.51      1.31 o 
  -8  -2   1      450.81      433.97      3.77 o 
  -7  -2   1       83.22       78.43      0.88 o 
  -6  -2   1       58.00       59.46      0.71 o 
  -5  -2   1        3.33        4.63      0.24 o 
  -4  -2   1      799.08      885.24      4.96 o 
  -3  -2   1      495.89      531.77      3.41 o 
  -2  -2   1     3031.40     3149.46     23.27 o 
  -1  -2   1     9083.34     8808.65     83.83 o 
   0  -2   1       45.24       46.09      0.48 o 
   1  -2   1      869.14      897.74      5.82 o 
   2  -2   1      277.58      312.92      2.04 o 
   3  -2   1       27.67       36.89      0.45 o 
   4  -2   1      257.49      247.75      2.07 o 
   5  -2   1       19.18       17.86      0.43 o 
   6  -2   1       71.09       75.83      1.00 o 
   7  -2   1       96.81       90.88      1.14 o 
   8  -2   1       17.30       15.80      0.72 o 
   9  -2   1       79.31       83.14      1.90 o 
  10  -2   1       58.24       58.20      1.91 o 
  11  -2   1      204.85      208.30      6.62 o 
  12  -2   1        0.56       -0.18      1.09 o 
  13  -2   1       24.53       24.32      2.45 o 
 -14  -1   1        2.69        2.23      1.38 o 
 -13  -1   1        0.57        1.03      1.25 o 
 -12  -1   1       19.79       23.12      1.47 o 
 -11  -1   1       70.48       69.73      4.75 o 
 -10  -1   1       12.72       14.43      0.87 o 
  -9  -1   1      216.77      211.39      2.74 o 
  -8  -1   1       33.69       32.40      0.77 o 
  -7  -1   1       20.25       22.38      0.50 o 
  -6  -1   1       36.39       37.91      0.63 o 
  -5  -1   1        5.22        3.99      0.20 o 
  -4  -1   1       89.56      102.08      0.90 o 
  -3  -1   1      673.21      714.39      4.42 o 
  -2  -1   1     5201.34     5276.83     40.05 o 
  -1  -1   1      686.33      724.55      7.79 o 
   0  -1   1       37.39       34.86      0.40 o 
   1  -1   1     3859.92     3799.68     32.20 o 
   2  -1   1      665.94      719.19      5.01 o 
   3  -1   1      321.05      292.70      2.41 o 
   4  -1   1      953.05     1016.89      6.29 o 
   5  -1   1        0.75        0.26      0.15 o 
   6  -1   1      220.05      220.11      2.07 o 
   7  -1   1        3.70        5.73      0.34 o 
   8  -1   1       13.24       16.12      0.57 o 
   9  -1   1       39.65       36.50      1.30 o 
  10  -1   1        6.78        7.96      0.94 o 
  11  -1   1        0.48       -0.39      0.62 o 
  12  -1   1        0.01       -0.63      0.63 o 
  13  -1   1       14.30       15.87      2.17 o 
 -13   0   1       15.45       16.45      2.25 o 
 -12   0   1        8.34        8.09      1.67 o 
 -11   0   1       10.41        9.91      0.91 o 
 -10   0   1        7.29        7.41      0.80 o 
  -9   0   1      189.13      180.16      2.23 o 
  -8   0   1      128.45      115.59      1.49 o 
  -7   0   1       16.49       17.43      0.47 o 
  -6   0   1      114.31      126.43      1.19 o 
  -5   0   1      270.44      304.36      2.41 o 
  -4   0   1       64.28       58.05      0.84 o 
  -3   0   1      299.25      256.48      2.33 o 
  -2   0   1     1972.71     2085.72     17.86 o 
  -1   0   1      871.27      902.69     11.47 o 
   0   0   1     1773.02     1736.78     20.32 o 
   1   0   1      990.97     1002.55     26.16 o 
   2   0   1       77.65       77.02      0.72 o 
   3   0   1     2389.52     2466.71     17.40 o 
   4   0   1     1793.10     1974.39     11.96 o 
   5   0   1      383.12      426.99      2.95 o 
   6   0   1      151.16      142.74      1.27 o 
   7   0   1      294.67      260.95      2.13 o 
   8   0   1       12.44       19.91      0.65 o 
   9   0   1      100.14       94.97      1.85 o 
  10   0   1       83.13       91.76      2.17 o 
  11   0   1       21.13       24.61      1.59 o 
  12   0   1       18.53       19.20      1.91 o 
  13   0   1        0.79       -0.23      1.18 o 
  14   0   1        6.51        7.94      1.64 o 
 -13   1   1       14.41        6.89      1.57 o 
 -12   1   1       22.62       26.73      2.46 o 
 -11   1   1        0.59       -0.69      1.10 o 
 -10   1   1       39.46       39.14      1.39 o 
  -9   1   1       25.97       26.43      0.96 o 
  -8   1   1      165.54      168.38      1.74 o 
  -7   1   1        7.26        4.29      0.30 o 
  -6   1   1        0.00        1.54      0.35 o 
  -5   1   1      183.30      198.69      1.96 o 
  -4   1   1     1085.83     1147.91      7.57 o 
  -3   1   1      377.61      413.58      2.74 o 
  -2   1   1      161.94      149.19      1.17 o 
  -1   1   1     9513.81     8592.00     75.47 o 
   0   1   1      103.71      100.27      1.35 o 
   1   1   1     1816.21     1752.26     24.57 o 
   2   1   1      371.13      385.11      2.74 o 
   3   1   1      509.78      511.69      6.37 o 
   4   1   1      221.96      208.73      1.57 o 
   5   1   1      723.06      800.84      4.86 o 
   6   1   1      117.30      104.31      1.07 o 
   7   1   1       90.36       81.86      0.89 o 
   8   1   1       28.58       29.18      0.71 o 
   9   1   1      244.41      225.93      2.80 o 
  10   1   1        4.17        5.28      0.58 o 
  11   1   1       30.60       32.67      1.38 o 
  12   1   1        0.45        1.10      0.64 o 
  13   1   1        7.83        6.96      1.46 o 
  14   1   1        0.70        1.50      0.80 o 
 -13   2   1        4.38        5.70      1.63 o 
 -12   2   1        4.48        3.40      1.46 o 
 -11   2   1       17.83       19.59      2.32 o 
 -10   2   1       69.95       75.98      2.57 o 
  -9   2   1       11.86        9.06      0.82 o 
  -8   2   1        0.07        0.23      0.23 o 
  -7   2   1        1.38        1.08      0.23 o 
  -6   2   1       40.14       51.18      0.73 o 
  -5   2   1     1657.11     1738.85      9.42 o 
  -4   2   1      356.86      386.31      2.35 o 
  -3   2   1      611.90      645.19      4.11 o 
  -2   2   1      376.45      395.68      2.89 o 
  -1   2   1     2223.35     2305.05     17.68 o 
   0   2   1     1115.27     1079.32      8.02 o 
   1   2   1      630.08      630.57      4.94 o 
   2   2   1     1356.24     1383.55      8.95 o 
   3   2   1      189.27      210.72      1.56 o 
   4   2   1       31.96       36.78      0.46 o 
   5   2   1      245.78      243.24      1.65 o 
   6   2   1       65.02       72.12      0.84 o 
   7   2   1      783.95      768.47      5.08 o 
   8   2   1      156.39      154.66      1.62 o 
   9   2   1      338.64      327.68      3.05 o 
  10   2   1      293.12      284.67      3.10 o 
  11   2   1       92.89       87.96      1.87 o 
  12   2   1       12.98       15.72      1.15 o 
  13   2   1        0.00        0.52      0.70 o 
  14   2   1        1.09       -0.74      0.88 o 
 -12   3   1        2.87        4.60      1.62 o 
 -11   3   1       12.65       13.39      2.05 o 
 -10   3   1      169.27      165.28      4.06 o 
  -9   3   1      108.73      105.52      2.40 o 
  -8   3   1        0.18       -0.02      0.33 o 
  -7   3   1       94.02       93.44      1.44 o 
  -6   3   1       12.88       12.77      0.43 o 
  -5   3   1       94.14      103.73      1.10 o 
  -4   3   1        5.68        8.80      0.40 o 
  -3   3   1      126.76      160.37      1.43 o 
  -2   3   1      285.53      312.20      2.92 o 
  -1   3   1      253.45      264.73      2.06 o 
   0   3   1      232.85      215.80      1.63 o 
   1   3   1      125.33      136.52      1.17 o 
   2   3   1     1770.28     1812.99     11.44 o 
   3   3   1        0.67        3.92      0.14 o 
   4   3   1        6.47        7.74      0.22 o 
   5   3   1      405.22      423.25      2.57 o 
   6   3   1       11.37       12.92      0.31 o 
   7   3   1      149.95      139.70      1.34 o 
   8   3   1      292.02      282.91      2.31 o 
   9   3   1        4.44        2.24      0.33 o 
  10   3   1       17.59       14.66      0.69 o 
  11   3   1       29.01       29.97      1.10 o 
  12   3   1      100.37      103.44      2.11 o 
  13   3   1        0.37        0.37      0.70 o 
  14   3   1       11.89       11.50      1.78 o 
 -12   4   1        0.36       -0.46      1.14 o 
 -11   4   1       24.22       26.65      1.88 o 
 -10   4   1        0.53       -0.17      0.62 o 
  -9   4   1       50.22       48.19      1.65 o 
  -8   4   1        0.29        0.45      0.33 o 
  -7   4   1       14.84       10.45      0.70 o 
  -6   4   1       45.47       45.67      1.03 o 
  -5   4   1       15.39       16.96      0.60 o 
  -4   4   1      108.85      114.32      1.42 o 
  -3   4   1      170.16      191.74      1.79 o 
  -2   4   1      385.77      430.57      3.49 o 
  -1   4   1      321.64      358.47      2.72 o 
   0   4   1        5.88        8.14      0.23 o 
   1   4   1        3.54        3.33      0.14 o 
   2   4   1      922.04      961.57      6.48 o 
   3   4   1     4907.21     5279.98     48.07 o 
   4   4   1       13.83       20.22      0.30 o 
   5   4   1       72.80       90.31      0.81 o 
   6   4   1        5.68        8.02      0.26 o 
   7   4   1      494.65      505.62      3.16 o 
   8   4   1      321.24      314.67      2.57 o 
   9   4   1        2.06        1.67      0.28 o 
  10   4   1       50.11       52.18      1.08 o 
  11   4   1      185.22      194.71      2.64 o 
  12   4   1       27.54       26.45      1.39 o 
  13   4   1       12.96       14.76      1.94 o 
  14   4   1        0.27        0.45      0.88 o 
 -11   5   1        0.68        0.81      0.78 o 
 -10   5   1        2.78        4.43      0.98 o 
  -9   5   1        6.96        7.20      0.89 o 
  -8   5   1        2.38        1.99      0.45 o 
  -7   5   1        0.08        0.02      0.31 o 
  -6   5   1        1.21        1.69      0.35 o 
  -5   5   1      105.53       87.95      1.44 o 
  -4   5   1        1.38        2.46      0.28 o 
  -3   5   1       37.96       36.95      0.68 o 
  -2   5   1      538.68      545.90      3.99 o 
  -1   5   1      426.06      423.34      2.98 o 
   0   5   1       13.70       13.72      0.26 o 
   1   5   1      378.23      372.09      2.41 o 
   2   5   1      598.82      680.33      4.36 o 
   3   5   1      326.48      401.60      3.44 o 
   4   5   1       75.76       98.35      1.23 o 
   5   5   1       23.32       21.98      0.31 o 
   6   5   1       87.34       98.66      0.90 o 
   7   5   1       84.74       75.80      1.04 o 
   8   5   1       67.89       66.15      1.14 o 
   9   5   1        3.32        3.38      0.34 o 
  10   5   1       12.55       13.23      0.68 o 
  11   5   1        5.29        5.40      0.63 o 
  12   5   1       47.42       44.88      2.85 o 
  13   5   1        2.44        2.47      1.21 o 
  14   5   1       13.90       16.57      2.16 o 
 -11   6   1       38.99       43.66      2.30 o 
 -10   6   1        0.45        0.33      0.71 o 
  -9   6   1        0.81        0.88      0.51 o 
  -8   6   1        9.52       11.65      0.87 o 
  -7   6   1       58.06       61.62      1.52 o 
  -6   6   1       93.95       84.37      1.68 o 
  -5   6   1       51.35       50.28      1.24 o 
  -4   6   1       11.32       10.85      0.62 o 
  -3   6   1        4.93        9.26      0.50 o 
  -2   6   1        6.64        3.63      0.30 o 
  -1   6   1      406.20      457.27      4.29 o 
   0   6   1        7.78        6.93      0.28 o 
   1   6   1       31.93       43.93      0.51 o 
   2   6   1      130.32      139.92      1.15 o 
   3   6   1      133.84      141.03      1.55 o 
   4   6   1      531.33      564.94      4.81 o 
   5   6   1        8.26        6.80      0.57 o 
   6   6   1       89.04       79.75      1.13 o 
   7   6   1       65.72       67.75      1.10 o 
   8   6   1       32.91       30.68      0.72 o 
   9   6   1       17.81       21.61      0.88 o 
  10   6   1       26.98       26.96      0.83 o 
  11   6   1      137.39      144.02      2.66 o 
  12   6   1       19.44       19.32      1.55 o 
  13   6   1        0.53        0.78      1.06 o 
  14   6   1        4.24        5.69      1.48 o 
 -10   7   1        7.12        6.98      1.18 o 
  -9   7   1        4.41        5.61      0.81 o 
  -8   7   1        1.99        1.99      0.59 o 
  -7   7   1      281.83      284.87      3.90 o 
  -6   7   1       13.60       13.22      0.92 o 
  -5   7   1       99.36       86.20      2.54 o 
  -4   7   1        2.57        1.07      0.35 o 
  -3   7   1        0.44        0.20      0.21 o 
  -2   7   1      118.02      114.62      1.60 o 
  -1   7   1        0.27        0.21      0.16 o 
   0   7   1       27.69       27.99      0.55 o 
   1   7   1      199.83      179.30      1.41 o 
   2   7   1       19.56       18.70      0.36 o 
   3   7   1      104.37      112.09      1.51 o 
   4   7   1        7.50        4.86      0.33 o 
   5   7   1       55.23       69.40      1.48 o 
   6   7   1       52.20       53.52      1.02 o 
   7   7   1       48.70       26.72      0.65 o 
   8   7   1       57.65       69.69      1.11 o 
   9   7   1       15.06       17.56      0.68 o 
  10   7   1        1.12        0.84      0.31 o 
  11   7   1       40.83       45.33      1.16 o 
  12   7   1       18.94       15.60      1.40 o 
  13   7   1       28.90       29.74      3.10 o 
  14   7   1        4.53        5.10      1.54 o 
  -9   8   1        1.53        0.52      0.57 o 
  -8   8   1        6.18        5.79      0.70 o 
  -7   8   1        0.17        0.55      0.44 o 
  -6   8   1       54.31       52.89      1.64 o 
  -5   8   1       85.12       85.77      2.08 o 
  -4   8   1      218.50      204.96      3.75 o 
  -3   8   1        5.98        3.68      0.43 o 
  -2   8   1       16.19       13.41      0.61 o 
  -1   8   1        0.90        0.95      0.29 o 
   0   8   1       14.44       15.51      0.46 o 
   1   8   1       11.23       10.71      0.36 o 
   2   8   1        0.10        0.24      0.16 o 
   3   8   1      118.53      133.09      1.62 o 
   4   8   1       37.72       28.66      0.69 o 
   5   8   1       12.42        5.89      0.40 o 
   6   8   1        8.21       14.95      0.58 o 
   7   8   1       77.58       48.69      1.06 o 
   8   8   1       21.68       16.64      0.70 o 
   9   8   1       42.81       39.24      1.98 o 
  10   8   1       84.51       89.26      1.57 o 
  11   8   1      245.78      257.55      3.38 o 
  12   8   1        0.57        0.48      0.63 o 
  13   8   1       13.20       13.03      1.39 o 
  14   8   1        0.05       -0.51      1.60 o 
  -8   9   1        0.57       -0.01      0.48 o 
  -7   9   1       26.92       28.74      1.35 o 
  -6   9   1       38.04       38.97      1.48 o 
  -5   9   1        1.00        1.17      0.43 o 
  -4   9   1       69.58       62.91      1.99 o 
  -3   9   1        3.53        3.33      0.45 o 
  -2   9   1      239.87      228.09      3.54 o 
  -1   9   1       17.86       20.24      0.84 o 
   0   9   1       14.98       13.75      0.70 o 
   1   9   1      381.21      371.73      5.78 o 
   2   9   1      338.68      326.33      3.59 o 
   3   9   1      576.54      566.88      5.49 o 
   4   9   1        3.29        2.36      0.29 o 
   5   9   1        9.09        9.05      0.62 o 
   6   9   1       95.21       76.47      1.34 o 
   7   9   1       38.25       30.98      0.87 o 
   8   9   1        0.10        0.54      0.25 o 
   9   9   1       43.39       39.76      1.10 o 
  10   9   1        5.26        4.49      0.48 o 
  11   9   1       65.45       68.77      1.96 o 
  12   9   1        0.73       -0.38      0.86 o 
  13   9   1        0.00        0.74      0.68 o 
  14   9   1       16.22       12.59      1.44 o 
  -8  10   1        9.71        8.69      1.82 o 
  -7  10   1        0.50        0.44      0.49 o 
  -6  10   1       23.01       23.07      1.89 o 
  -5  10   1        4.28        4.32      0.64 o 
  -4  10   1        6.04        7.08      0.72 o 
  -3  10   1      227.92      209.93      3.69 o 
  -2  10   1      335.94      308.63      4.33 o 
  -1  10   1        5.85        5.01      0.55 o 
   0  10   1       84.54       79.63      1.72 o 
   1  10   1       52.40       54.76      1.37 o 
   2  10   1      218.08      212.85      2.74 o 
   3  10   1       74.05       74.30      1.43 o 
   4  10   1       22.21       24.13      1.16 o 
   5  10   1       19.49       19.85      0.82 o 
   6  10   1        6.80        7.09      0.54 o 
   7  10   1        0.24        0.14      0.22 o 
   8  10   1       38.88       39.54      1.07 o 
   9  10   1       11.63       10.04      0.68 o 
  10  10   1       15.15       16.39      0.99 o 
  11  10   1       65.27       70.83      1.77 o 
  12  10   1       33.30       37.52      1.58 o 
  13  10   1        3.44        1.86      0.84 o 
  -6  11   1       57.91       63.04      3.00 o 
  -5  11   1       27.69       28.22      1.32 o 
  -4  11   1        6.70        8.25      0.82 o 
  -3  11   1        0.01        0.20      0.37 o 
  -2  11   1       35.77       32.00      1.23 o 
  -1  11   1        9.16        9.82      0.78 o 
   0  11   1       97.91       97.15      2.04 o 
   1  11   1      177.69      174.09      2.86 o 
   2  11   1       15.68       13.23      0.79 o 
   3  11   1       33.56       31.69      0.97 o 
   4  11   1       14.73       14.68      1.21 o 
   5  11   1       13.08       12.07      0.72 o 
   6  11   1        1.31        1.90      0.32 o 
   7  11   1        3.01        1.38      0.34 o 
   8  11   1       49.27       49.80      1.38 o 
   9  11   1       25.36       25.46      1.75 o 
  10  11   1       42.91       43.39      1.89 o 
  11  11   1       87.49       86.43      2.29 o 
  12  11   1        1.29        0.98      0.48 o 
  13  11   1        4.04        4.18      0.99 o 
  -5  12   1        0.50        0.45      0.72 o 
  -4  12   1       40.57       42.25      2.49 o 
  -3  12   1        3.38        2.50      0.54 o 
  -2  12   1       13.88       12.95      0.95 o 
  -1  12   1        0.10       -0.20      0.34 o 
   0  12   1       11.80       12.52      0.87 o 
   1  12   1       15.36       16.62      0.94 o 
   2  12   1        5.90        4.58      0.58 o 
   3  12   1        0.27       -0.05      0.31 o 
   4  12   1      120.11      112.48      2.02 o 
   5  12   1       44.31       45.86      1.26 o 
   6  12   1      196.50      197.27      2.94 o 
   7  12   1        2.16        3.81      0.52 o 
   8  12   1        2.10        2.17      0.40 o 
   9  12   1        7.29        7.20      0.71 o 
  10  12   1      218.06      221.89      3.88 o 
  11  12   1        1.82        1.14      0.51 o 
  12  12   1       28.61       28.50      1.57 o 
  -4  13   1       25.43       27.20      1.72 o 
  -3  13   1        0.52        0.90      0.49 o 
  -2  13   1        3.73        4.36      0.66 o 
  -1  13   1       19.75       14.96      1.88 o 
   0  13   1        0.27        0.58      0.40 o 
   1  13   1        4.53        4.49      0.63 o 
   2  13   1      112.90      114.95      2.39 o 
   3  13   1        4.41        2.73      0.51 o 
   4  13   1        5.18        3.79      0.61 o 
   5  13   1       53.17       54.24      1.44 o 
   6  13   1      223.08      229.27      3.33 o 
   7  13   1        7.91        7.88      0.70 o 
   8  13   1       17.62       16.88      1.02 o 
   9  13   1       44.88       43.05      1.56 o 
  10  13   1       21.47       21.01      1.24 o 
  11  13   1        4.44        4.68      0.74 o 
  -2  14   1       14.06       16.11      1.38 o 
  -1  14   1       44.70       49.14      1.67 o 
   0  14   1       21.42       22.62      1.17 o 
   1  14   1       48.04       45.88      2.24 o 
   2  14   1        1.75        1.73      0.51 o 
   3  14   1        4.54        4.48      1.09 o 
   4  14   1       64.01       63.70      1.78 o 
   5  14   1        4.64        3.56      0.57 o 
   6  14   1        0.27        0.56      0.38 o 
   7  14   1       10.12       11.03      0.92 o 
   8  14   1       30.15       27.34      1.26 o 
   9  14   1       17.78       14.83      1.24 o 
  10  14   1        6.32        4.48      0.86 o 
   1  15   1        7.68        6.19      0.91 o 
   2  15   1        0.01       -0.35      0.39 o 
   3  15   1        6.25        6.01      0.75 o 
   4  15   1       22.67       25.39      1.25 o 
   5  15   1        1.69        1.66      0.52 o 
   6  15   1        7.08        6.34      0.93 o 
   7  15   1       13.83       13.46      1.44 o 
   8  15   1        5.39        4.41      0.85 o 
  -7 -14   2       30.90       32.06      2.21 o 
  -6 -14   2        9.53        8.96      0.99 o 
  -5 -14   2        0.80        0.66      0.50 o 
  -4 -14   2        0.09        0.11      0.42 o 
  -3 -14   2       19.26       20.49      1.34 o 
  -2 -14   2       19.70       17.29      1.84 o 
  -1 -14   2       12.57       10.83      1.03 o 
  -9 -13   2        6.04        5.12      1.04 o 
  -8 -13   2        0.03       -0.12      0.46 o 
  -7 -13   2        4.23        4.85      0.70 o 
  -6 -13   2       39.11       39.17      1.57 o 
  -5 -13   2        2.29        2.07      0.51 o 
  -4 -13   2        4.71        5.05      0.71 o 
  -3 -13   2        9.46        9.31      1.76 o 
  -2 -13   2        1.96        1.81      0.54 o 
  -1 -13   2        7.97        9.71      1.91 o 
   0 -13   2        7.09        5.89      0.83 o 
   1 -13   2        1.85        0.85      0.60 o 
   2 -13   2       24.69       22.85      1.47 o 
 -10 -12   2        3.30        2.81      0.88 o 
  -9 -12   2        1.18        0.08      0.49 o 
  -8 -12   2        3.33        3.92      0.61 o 
  -7 -12   2       19.05       19.37      1.13 o 
  -6 -12   2       23.90       22.93      1.16 o 
  -5 -12   2       27.86       29.34      1.17 o 
  -4 -12   2       22.94       19.54      1.08 o 
  -3 -12   2        9.72        9.50      0.86 o 
  -2 -12   2       17.44       16.50      1.11 o 
  -1 -12   2        1.45        1.77      0.51 o 
   0 -12   2       25.79       25.37      1.25 o 
   1 -12   2        4.93        6.41      0.78 o 
   2 -12   2       25.15       24.71      1.32 o 
   3 -12   2        3.34        3.43      1.16 o 
   4 -12   2       26.14       26.19      1.51 o 
 -11 -11   2       12.31       11.60      1.42 o 
 -10 -11   2       64.87       67.77      2.64 o 
  -9 -11   2        1.43        1.33      0.60 o 
  -8 -11   2       53.22       53.23      3.07 o 
  -7 -11   2        3.93        3.92      0.46 o 
  -6 -11   2       17.23       19.53      1.71 o 
  -5 -11   2      159.94      159.97      2.71 o 
  -4 -11   2       13.30       13.77      0.89 o 
  -3 -11   2        1.35        1.53      0.41 o 
  -2 -11   2       29.07       30.66      1.25 o 
  -1 -11   2       90.00       94.84      2.24 o 
   0 -11   2        6.89        6.26      0.73 o 
   1 -11   2        4.39        2.33      0.76 o 
   2 -11   2        6.04        4.45      0.66 o 
   3 -11   2       22.41       21.61      1.25 o 
   4 -11   2        9.54       10.43      1.00 o 
   5 -11   2        1.40        2.06      0.58 o 
   6 -11   2        3.72        4.77      1.10 o 
 -12 -10   2        9.32        8.33      1.23 o 
 -11 -10   2       41.19       40.45      2.93 o 
 -10 -10   2      200.74      205.80      4.81 o 
  -9 -10   2       60.38       59.97      1.43 o 
  -8 -10   2        0.37        0.28      0.31 o 
  -7 -10   2        0.71        0.64      0.30 o 
  -6 -10   2      125.62      139.18      2.00 o 
  -5 -10   2      264.20      266.45      2.94 o 
  -4 -10   2       20.89       20.99      1.29 o 
  -3 -10   2        0.18        0.05      0.31 o 
  -2 -10   2        5.84        5.17      0.56 o 
  -1 -10   2        0.58        0.29      0.33 o 
   0 -10   2       29.00       31.48      1.22 o 
   1 -10   2       33.24       32.38      1.26 o 
   2 -10   2       20.26       17.99      1.11 o 
   3 -10   2       54.43       54.46      1.74 o 
   4 -10   2        6.60        5.65      0.68 o 
   5 -10   2       23.47       23.72      1.21 o 
   6 -10   2       31.29       29.47      2.53 o 
   7 -10   2        0.26       -0.13      1.00 o 
 -13  -9   2        2.14        3.65      1.48 o 
 -12  -9   2        2.97        4.16      1.47 o 
 -11  -9   2       76.87       81.81      2.86 o 
 -10  -9   2      114.92      119.38      4.43 o 
  -9  -9   2        0.03       -0.19      0.32 o 
  -8  -9   2       74.60       77.84      1.39 o 
  -7  -9   2      142.24      136.17      2.56 o 
  -6  -9   2       41.48       39.25      0.92 o 
  -5  -9   2        3.25        3.46      0.37 o 
  -4  -9   2        1.97        2.26      0.32 o 
  -3  -9   2      163.35      173.50      2.08 o 
  -2  -9   2       12.14       12.04      0.66 o 
  -1  -9   2      168.58      177.92      2.60 o 
   0  -9   2        0.09        0.10      0.31 o 
   1  -9   2       24.60       24.55      1.05 o 
   2  -9   2       11.84       11.69      0.77 o 
   3  -9   2       40.67       38.76      1.23 o 
   4  -9   2       16.01       16.65      0.98 o 
   5  -9   2        8.36        8.48      0.93 o 
   6  -9   2       41.55       44.01      1.47 o 
   7  -9   2       74.94       78.54      2.87 o 
   8  -9   2        0.35        0.18      0.68 o 
 -13  -8   2       34.22       38.28      2.98 o 
 -12  -8   2       61.10       71.01      3.85 o 
 -11  -8   2       97.52      101.16      2.67 o 
 -10  -8   2        9.98        8.94      0.86 o 
  -9  -8   2       53.86       52.71      1.28 o 
  -8  -8   2       22.44       22.24      0.78 o 
  -7  -8   2      112.77      118.21      1.65 o 
  -6  -8   2        3.92        2.99      0.34 o 
  -5  -8   2       21.97       23.03      0.89 o 
  -4  -8   2        6.82        5.42      0.39 o 
  -3  -8   2        0.03        0.37      0.21 o 
  -2  -8   2      251.34      248.34      2.52 o 
  -1  -8   2        1.14        0.81      0.34 o 
   0  -8   2       70.91       67.77      1.26 o 
   1  -8   2       32.88       32.12      0.98 o 
   2  -8   2      269.33      236.62      3.96 o 
   3  -8   2        6.18        4.04      0.45 o 
   4  -8   2        0.09        0.68      0.37 o 
   5  -8   2        0.09       -0.04      0.33 o 
   6  -8   2       14.27       10.10      0.94 o 
   7  -8   2       41.65       44.32      1.71 o 
   8  -8   2        1.61        1.08      0.80 o 
   9  -8   2        5.45        5.93      2.04 o 
 -13  -7   2       32.52       33.51      2.73 o 
 -12  -7   2      113.54      116.11      4.41 o 
 -11  -7   2        0.91        0.88      0.72 o 
 -10  -7   2       52.09       51.74      1.42 o 
  -9  -7   2        0.86        1.21      0.32 o 
  -8  -7   2       62.36       62.92      1.18 o 
  -7  -7   2      178.26      170.44      2.49 o 
  -6  -7   2        9.63        8.00      0.46 o 
  -5  -7   2      506.06      509.37      4.15 o 
  -4  -7   2      193.54      172.98      1.84 o 
  -3  -7   2      171.29      161.25      1.84 o 
  -2  -7   2     1078.74     1049.41      7.87 o 
  -1  -7   2      200.70      203.16      2.10 o 
   0  -7   2       25.39       22.94      0.53 o 
   1  -7   2       13.38       14.60      0.47 o 
   2  -7   2        1.69        1.89      0.29 o 
   3  -7   2       13.47        9.89      0.59 o 
   4  -7   2       66.44       64.61      1.35 o 
   5  -7   2       12.75       10.22      0.79 o 
   6  -7   2        7.74        7.58      0.69 o 
   7  -7   2      154.95      158.89      5.29 o 
   8  -7   2        2.71        1.04      0.73 o 
   9  -7   2       17.53       20.47      1.75 o 
  10  -7   2        7.33        7.49      1.76 o 
 -14  -6   2       11.34       10.84      1.91 o 
 -13  -6   2       14.92       12.34      1.92 o 
 -12  -6   2        3.16        2.78      3.01 o 
 -11  -6   2       13.05       12.55      3.48 o 
 -10  -6   2        0.71        1.08      0.51 o 
  -9  -6   2       10.69        9.37      0.60 o 
  -8  -6   2        1.39        3.55      0.33 o 
  -7  -6   2      168.25      141.93      1.56 o 
  -6  -6   2      748.61      717.81      5.82 o 
  -5  -6   2      117.21      112.68      1.24 o 
  -4  -6   2      147.23      142.69      1.40 o 
  -3  -6   2       26.06       20.55      0.46 o 
  -2  -6   2      298.82      287.96      1.88 o 
  -1  -6   2       14.04       14.25      0.34 o 
   0  -6   2       20.28       23.23      0.44 o 
   1  -6   2       10.54       14.93      0.38 o 
   2  -6   2        1.98        3.16      0.28 o 
   3  -6   2        0.53        0.12      0.23 o 
   4  -6   2       75.10       67.13      1.31 o 
   5  -6   2      149.59      147.61      2.46 o 
   6  -6   2      219.23      213.13      3.08 o 
   7  -6   2        0.00        0.13      0.34 o 
   8  -6   2        0.79        0.25      0.94 o 
   9  -6   2       19.31       17.71      1.60 o 
  10  -6   2        0.01       -0.27      1.12 o 
  11  -6   2        2.96        0.01      1.28 o 
 -14  -5   2        6.06        4.39      1.40 o 
 -13  -5   2       27.24       26.82      2.36 o 
 -12  -5   2       10.71       10.69      1.71 o 
 -11  -5   2        3.24        3.67      0.54 o 
 -10  -5   2        0.45        0.94      0.38 o 
  -9  -5   2        9.15       10.77      0.72 o 
  -8  -5   2        0.01        1.28      0.28 o 
  -7  -5   2      200.24      159.01      1.68 o 
  -6  -5   2      101.12      110.31      1.28 o 
  -5  -5   2       74.37       94.28      1.17 o 
  -4  -5   2     1740.87     1814.97     12.09 o 
  -3  -5   2       19.71       28.15      0.33 o 
  -2  -5   2      275.04      256.96      1.61 o 
  -1  -5   2      419.90      449.87      2.58 o 
   0  -5   2       50.71       55.09      0.56 o 
   1  -5   2       24.92       24.02      0.43 o 
   2  -5   2       58.75       66.15      0.91 o 
   3  -5   2      125.40      116.93      1.32 o 
   4  -5   2        0.86        1.01      0.27 o 
   5  -5   2        5.13        4.83      0.53 o 
   6  -5   2      281.56      271.37      4.19 o 
   7  -5   2      117.81      118.43      2.16 o 
   8  -5   2      167.59      173.12      6.84 o 
   9  -5   2       44.58       45.66      2.09 o 
  10  -5   2       11.26       11.89      1.98 o 
  11  -5   2       24.28       28.94      2.61 o 
 -14  -4   2       62.73       66.42      3.33 o 
 -13  -4   2        5.61        5.11      0.96 o 
 -12  -4   2       48.80       54.07      2.08 o 
 -11  -4   2        4.59        5.93      0.76 o 
 -10  -4   2        6.26        6.14      0.62 o 
  -9  -4   2        0.10        0.47      0.34 o 
  -8  -4   2        0.01       -0.15      0.27 o 
  -7  -4   2        0.05       -0.03      0.21 o 
  -6  -4   2        0.53        0.40      0.15 o 
  -5  -4   2       54.55       59.48      0.63 o 
  -4  -4   2        1.86        1.68      0.12 o 
  -3  -4   2       36.35       48.63      0.45 o 
  -2  -4   2      664.84      805.02      4.75 o 
  -1  -4   2       27.58       28.74      0.41 o 
   0  -4   2       25.37       21.47      0.36 o 
   1  -4   2      207.77      243.02      1.57 o 
   2  -4   2      121.36      117.51      0.97 o 
   3  -4   2        0.44        0.12      0.20 o 
   4  -4   2       13.11       11.85      0.47 o 
   5  -4   2      155.35      149.59      1.76 o 
   6  -4   2        9.19        8.36      0.47 o 
   7  -4   2      179.17      172.38      2.22 o 
   8  -4   2       10.56       13.23      1.20 o 
   9  -4   2        2.71        4.34      0.87 o 
  10  -4   2      203.63      198.57      6.49 o 
  11  -4   2       10.33       11.79      1.94 o 
  12  -4   2        0.19       -0.21      1.19 o 
 -13  -3   2       22.07       23.90      1.56 o 
 -12  -3   2       10.16       11.22      1.21 o 
 -11  -3   2        0.01       -0.40      0.40 o 
 -10  -3   2        0.07        0.17      0.31 o 
  -9  -3   2       43.19       41.81      1.11 o 
  -8  -3   2        4.09        3.91      0.47 o 
  -7  -3   2       22.37       18.83      0.58 o 
  -6  -3   2        9.10       12.57      0.32 o 
  -5  -3   2       77.03       85.17      0.80 o 
  -4  -3   2      363.30      359.59      2.26 o 
  -3  -3   2      252.58      269.08      2.02 o 
  -2  -3   2      443.48      447.37      2.64 o 
  -1  -3   2     1102.67     1097.15      6.30 o 
   0  -3   2      935.31     1027.45      5.95 o 
   1  -3   2     2575.44     2796.12     15.86 o 
   2  -3   2      257.22      272.83      2.04 o 
   3  -3   2      317.05      308.88      2.15 o 
   4  -3   2       46.98       34.25      0.81 o 
   5  -3   2        1.21        2.35      0.24 o 
   6  -3   2       41.39       41.61      1.32 o 
   7  -3   2       21.97       24.05      0.78 o 
   8  -3   2       18.96       16.74      1.40 o 
   9  -3   2        0.20       -0.39      0.53 o 
  10  -3   2        0.19       -0.77      1.02 o 
  11  -3   2       11.30       11.86      1.82 o 
  12  -3   2       28.87       29.69      2.59 o 
 -14  -2   2        1.63        1.88      1.34 o 
 -13  -2   2        0.07       -0.65      0.66 o 
 -12  -2   2       28.20       29.63      1.76 o 
 -11  -2   2       12.13       11.69      1.24 o 
 -10  -2   2       23.93       22.48      0.99 o 
  -9  -2   2       85.97       84.88      1.61 o 
  -8  -2   2      312.65      298.97      2.88 o 
  -7  -2   2        5.02        6.16      0.44 o 
  -6  -2   2       96.33      113.46      1.06 o 
  -5  -2   2      170.12      190.59      1.32 o 
  -4  -2   2     1766.83     1806.73      8.93 o 
  -3  -2   2      409.19      441.01      2.76 o 
  -2  -2   2      730.00      786.35      5.51 o 
  -1  -2   2      229.14      252.85      1.72 o 
   0  -2   2      256.43      276.59      1.88 o 
   1  -2   2      119.88      116.02      0.97 o 
   2  -2   2       48.47       58.34      0.67 o 
   3  -2   2      140.97      154.21      1.37 o 
   4  -2   2       52.44       58.37      0.99 o 
   5  -2   2      187.54      176.39      1.56 o 
   6  -2   2       98.06       86.02      1.15 o 
   7  -2   2        1.66        3.87      0.42 o 
   8  -2   2       73.02       74.11      1.74 o 
   9  -2   2       96.37       88.28      1.90 o 
  10  -2   2        4.37        4.60      0.81 o 
  11  -2   2        4.23        5.68      0.87 o 
  12  -2   2        0.09        0.47      0.98 o 
  13  -2   2        6.93        6.32      1.62 o 
 -13  -1   2       18.44       21.30      2.44 o 
 -12  -1   2       15.15        5.75      1.23 o 
 -11  -1   2       14.29       16.70      1.44 o 
 -10  -1   2        3.42        2.59      0.50 o 
  -9  -1   2      253.80      242.25      3.04 o 
  -8  -1   2      135.28      130.53      1.51 o 
  -7  -1   2      152.60      150.93      1.49 o 
  -6  -1   2        4.30        5.20      0.24 o 
  -5  -1   2      712.16      766.22      4.09 o 
  -4  -1   2       63.03       80.81      0.80 o 
  -3  -1   2       19.91       26.29      0.58 o 
  -2  -1   2       10.45       14.81      0.33 o 
  -1  -1   2     2698.01     2841.30     24.24 o 
   0  -1   2      631.46      684.03      5.29 o 
   1  -1   2      445.71      437.51      4.37 o 
   2  -1   2      233.38      206.08      1.73 o 
   3  -1   2      177.38      166.72      2.04 o 
   4  -1   2      520.26      544.55      3.43 o 
   5  -1   2       33.16       46.66      0.66 o 
   6  -1   2      101.57       92.48      1.18 o 
   7  -1   2      660.05      641.97      7.50 o 
   8  -1   2      608.51      562.31      6.27 o 
   9  -1   2      462.78      429.62      5.38 o 
  10  -1   2       52.46       51.07      1.49 o 
  11  -1   2        0.18        0.37      0.51 o 
  12  -1   2       43.12       44.94      2.72 o 
  13  -1   2       17.24       18.61      2.19 o 
 -13   0   2        1.57        0.49      1.03 o 
 -12   0   2       13.84       14.12      2.04 o 
 -11   0   2       30.45       34.00      1.76 o 
 -10   0   2       30.12       30.33      1.27 o 
  -9   0   2      371.30      381.35      5.07 o 
  -8   0   2       48.43       48.05      0.86 o 
  -7   0   2        4.60        3.81      0.27 o 
  -6   0   2      426.37      413.00      2.93 o 
  -5   0   2        5.79       11.40      0.31 o 
  -4   0   2      551.15      586.44      3.30 o 
  -3   0   2      285.11      301.15      1.89 o 
  -2   0   2       52.07       50.11      0.58 o 
  -1   0   2      816.26      797.67      7.14 o 
   0   0   2     1142.82     1126.08     12.09 o 
   1   0   2       36.26       38.58      0.88 o 
   2   0   2        1.62        2.68      0.23 o 
   3   0   2      364.39      342.48      2.71 o 
   4   0   2     3033.29     3203.77     25.76 o 
   5   0   2      441.06      552.37      4.29 o 
   6   0   2      172.32      157.90      1.56 o 
   7   0   2        9.99       16.86      0.57 o 
   8   0   2       39.95       45.58      1.05 o 
   9   0   2       92.00       87.21      1.79 o 
  10   0   2       70.79       54.39      1.37 o 
  11   0   2       24.10       25.89      1.45 o 
  12   0   2        1.61        1.78      0.76 o 
  13   0   2        8.13        7.35      1.78 o 
  14   0   2        1.86        1.37      1.22 o 
 -13   1   2        0.72        1.04      1.27 o 
 -12   1   2        3.30        3.32      1.45 o 
 -11   1   2       54.98       58.54      3.38 o 
 -10   1   2       45.35       46.61      1.68 o 
  -9   1   2        8.56       10.91      0.71 o 
  -8   1   2       30.77       32.35      0.70 o 
  -7   1   2       78.10       72.51      1.00 o 
  -6   1   2      148.33      145.72      1.28 o 
  -5   1   2       20.91       26.48      0.43 o 
  -4   1   2      120.28      148.62      1.18 o 
  -3   1   2      375.89      408.82      2.58 o 
  -2   1   2      742.47      747.40      5.20 o 
  -1   1   2     4750.34     4859.94     38.77 o 
   0   1   2       59.74       68.75      1.35 o 
   1   1   2     7549.26     7294.56     69.73 o 
   2   1   2     1371.84     1427.57     11.99 o 
   3   1   2     1677.17     1660.22     11.72 o 
   4   1   2      563.07      573.58      3.55 o 
   5   1   2       41.72       38.70      0.53 o 
   6   1   2       62.29       74.74      0.78 o 
   7   1   2      228.22      227.25      1.81 o 
   8   1   2      618.44      616.80      5.29 o 
   9   1   2       44.30       36.65      0.89 o 
  10   1   2       16.64       14.57      1.07 o 
  11   1   2       56.07       55.12      1.45 o 
  12   1   2        0.00        0.02      0.63 o 
  13   1   2       29.67       29.52      1.61 o 
  14   1   2        3.39        4.11      1.26 o 
 -13   2   2        0.06        0.95      1.25 o 
 -12   2   2        7.07        9.61      1.89 o 
 -11   2   2        0.66        1.44      1.28 o 
 -10   2   2       66.50       70.34      2.49 o 
  -9   2   2        6.28        7.04      0.67 o 
  -8   2   2       90.94       83.67      1.52 o 
  -7   2   2       29.28       30.56      0.61 o 
  -6   2   2       43.89       47.07      0.69 o 
  -5   2   2      175.84      194.09      1.42 o 
  -4   2   2       27.67       42.81      0.48 o 
  -3   2   2       52.64       68.15      0.73 o 
  -2   2   2      723.32      761.66      7.29 o 
  -1   2   2     5791.61     5982.64     43.89 o 
   0   2   2     5395.25     5358.40     49.31 o 
   1   2   2       46.28       45.86      0.57 o 
   2   2   2      119.93      110.58      0.95 o 
   3   2   2       48.50       64.07      0.68 o 
   4   2   2      579.92      603.84      3.88 o 
   5   2   2      747.56      813.87      4.94 o 
   6   2   2      205.82      253.10      1.96 o 
   7   2   2       11.72       12.45      0.41 o 
   8   2   2       69.81       63.77      0.94 o 
   9   2   2       49.13       54.79      1.07 o 
  10   2   2      179.51      184.47      2.52 o 
  11   2   2       17.96       19.43      0.94 o 
  12   2   2       23.08       20.37      1.43 o 
  13   2   2       11.59       14.21      1.24 o 
  14   2   2        0.06       -0.71      0.94 o 
 -12   3   2        0.89        1.45      1.30 o 
 -11   3   2        5.33        5.58      1.05 o 
 -10   3   2        4.69        3.95      0.90 o 
  -9   3   2        3.10        2.63      0.49 o 
  -8   3   2        0.52        0.49      0.36 o 
  -7   3   2       66.77       61.88      1.51 o 
  -6   3   2       96.62       84.78      1.40 o 
  -5   3   2        0.21        3.25      0.27 o 
  -4   3   2      215.13      232.30      1.90 o 
  -3   3   2      218.65      210.25      1.89 o 
  -2   3   2      424.78      504.02      4.08 o 
  -1   3   2      482.59      484.97      3.81 o 
   0   3   2     1107.69     1156.89      8.45 o 
   1   3   2     2406.44     2472.54     19.73 o 
   2   3   2     1174.09     1205.16      8.04 o 
   3   3   2        6.85        9.17      0.19 o 
   4   3   2      222.37      241.91      1.72 o 
   5   3   2      231.11      239.02      1.51 o 
   6   3   2       58.52       50.43      0.62 o 
   7   3   2      560.50      546.35      3.75 o 
   8   3   2       42.53       45.13      0.74 o 
   9   3   2      134.07      124.49      1.45 o 
  10   3   2        3.09        2.97      0.37 o 
  11   3   2       10.18        8.59      0.62 o 
  12   3   2        1.56        1.39      0.60 o 
  13   3   2        9.57       10.96      1.73 o 
  14   3   2        2.75        3.60      1.30 o 
 -12   4   2        0.25        1.93      1.42 o 
 -11   4   2       40.59       44.71      2.97 o 
 -10   4   2       15.02       13.07      2.31 o 
  -9   4   2      163.78      166.64      2.77 o 
  -8   4   2       15.43       12.11      0.83 o 
  -7   4   2        5.46        3.41      0.45 o 
  -6   4   2       42.36       49.34      1.16 o 
  -5   4   2      116.88      120.17      1.66 o 
  -4   4   2        1.30        2.82      0.21 o 
  -3   4   2        4.98        8.15      0.26 o 
  -2   4   2       79.93       86.15      1.03 o 
  -1   4   2      491.01      505.08      4.04 o 
   0   4   2      241.70      271.83      2.06 o 
   1   4   2       91.20       98.84      1.61 o 
   2   4   2      137.87      143.35      1.17 o 
   3   4   2      374.46      393.54      2.83 o 
   4   4   2      826.61      911.44      5.24 o 
   5   4   2      118.19      121.10      1.05 o 
   6   4   2      659.03      695.12      4.26 o 
   7   4   2     2102.95     2045.07     12.24 o 
   8   4   2      320.67      307.45      2.50 o 
   9   4   2       15.42       14.42      0.52 o 
  10   4   2        8.62        7.25      0.47 o 
  11   4   2       12.87       14.07      1.05 o 
  12   4   2       52.16       53.90      2.32 o 
  13   4   2       55.36       59.61      3.28 o 
  14   4   2        2.36        2.19      1.21 o 
 -11   5   2       15.51       12.92      2.15 o 
 -10   5   2       38.02       39.02      3.57 o 
  -9   5   2       14.46       13.16      1.25 o 
  -8   5   2       12.82       14.05      0.86 o 
  -7   5   2      127.91      126.65      2.16 o 
  -6   5   2        0.97       -0.21      0.21 o 
  -5   5   2       75.89       61.44      1.17 o 
  -4   5   2       59.45       64.03      1.28 o 
  -3   5   2      161.16      153.54      1.71 o 
  -2   5   2       33.14       34.32      0.64 o 
  -1   5   2        1.62        7.00      0.20 o 
   0   5   2      305.45      309.81      2.37 o 
   1   5   2       68.11       58.15      0.70 o 
   2   5   2       69.30       89.28      0.79 o 
   3   5   2      872.78      992.02      5.61 o 
   4   5   2     1487.91     1654.05     10.90 o 
   5   5   2      767.14      777.61      4.83 o 
   6   5   2      409.24      408.55      2.67 o 
   7   5   2      943.92      974.01      6.15 o 
   8   5   2       99.91      104.76      2.02 o 
   9   5   2       43.54       43.56      1.05 o 
  10   5   2      228.27      229.23      3.15 o 
  11   5   2       54.76       55.29      1.35 o 
  12   5   2       10.88       10.33      0.94 o 
  13   5   2        0.15       -0.89      0.89 o 
  14   5   2        2.12        2.57      1.28 o 
 -11   6   2       10.81       12.42      1.55 o 
 -10   6   2        6.39        7.91      1.18 o 
  -9   6   2       15.97       13.59      0.95 o 
  -8   6   2        2.22        2.65      0.52 o 
  -7   6   2       29.20       30.84      1.07 o 
  -6   6   2        0.66        0.64      0.56 o 
  -5   6   2      169.95      153.78      2.32 o 
  -4   6   2       12.94       20.05      0.72 o 
  -3   6   2      107.70       92.48      1.39 o 
  -2   6   2       32.37       26.51      0.60 o 
  -1   6   2      430.11      436.11      3.78 o 
   0   6   2       91.25      115.03      1.06 o 
   1   6   2       10.96       14.57      0.30 o 
   2   6   2       11.13       16.00      0.30 o 
   3   6   2       34.90       51.51      0.51 o 
   4   6   2        7.46        9.54      0.36 o 
   5   6   2       38.72       34.24      0.58 o 
   6   6   2       11.73        9.45      0.31 o 
   7   6   2       24.54       17.35      0.65 o 
   8   6   2      231.19      238.02      3.28 o 
   9   6   2      123.67      121.93      1.70 o 
  10   6   2       35.82       39.44      0.98 o 
  11   6   2        9.67       11.40      0.67 o 
  12   6   2       11.22       11.59      1.25 o 
  13   6   2        0.61        1.32      0.72 o 
  14   6   2        5.14        3.97      1.39 o 
 -10   7   2        3.98        3.84      1.01 o 
  -9   7   2        0.36        0.95      0.46 o 
  -8   7   2        2.51        2.43      0.71 o 
  -7   7   2      154.20      153.69      2.97 o 
  -6   7   2      322.98      311.70      4.47 o 
  -5   7   2       68.93       57.16      2.12 o 
  -4   7   2       34.29       30.62      0.93 o 
  -3   7   2      208.15      182.27      2.43 o 
  -2   7   2      189.49      185.20      2.16 o 
  -1   7   2        2.02        3.05      0.24 o 
   0   7   2       17.69       20.20      0.49 o 
   1   7   2        9.23       11.78      0.31 o 
   2   7   2       32.81       34.16      0.49 o 
   3   7   2        0.78        0.73      0.10 o 
   4   7   2        6.48        9.44      0.37 o 
   5   7   2       30.81       28.78      0.67 o 
   6   7   2        2.91        0.84      0.20 o 
   7   7   2       20.91       27.41      0.75 o 
   8   7   2        2.91        1.00      0.27 o 
   9   7   2      103.80      101.35      1.54 o 
  10   7   2        6.21        7.89      0.51 o 
  11   7   2       74.05       77.33      1.48 o 
  12   7   2       75.03       81.51      2.70 o 
  13   7   2        6.85        6.67      1.93 o 
  14   7   2        6.22        7.41      1.83 o 
  -9   8   2        2.45        1.94      0.55 o 
  -8   8   2        0.01        0.45      0.44 o 
  -7   8   2       51.72       54.49      1.73 o 
  -6   8   2      233.69      232.67      3.77 o 
  -5   8   2        0.88        1.13      0.43 o 
  -4   8   2       44.35       36.34      1.18 o 
  -3   8   2      203.71      185.40      2.56 o 
  -2   8   2        3.16        2.67      0.35 o 
  -1   8   2      153.23      127.74      1.68 o 
   0   8   2      161.49      166.33      1.63 o 
   1   8   2       13.47       11.75      0.40 o 
   2   8   2       26.41       29.08      0.48 o 
   3   8   2        1.38        0.18      0.14 o 
   4   8   2        7.60        4.63      0.32 o 
   5   8   2       25.47       28.12      0.69 o 
   6   8   2       25.33       21.98      0.65 o 
   7   8   2      240.22      227.63      3.47 o 
   8   8   2       59.27       46.18      1.54 o 
   9   8   2       27.97       26.56      0.87 o 
  10   8   2       97.60      103.48      2.04 o 
  11   8   2        1.80        1.90      0.40 o 
  12   8   2        0.00        0.95      0.67 o 
  13   8   2        0.37       -0.43      0.53 o 
  14   8   2       24.48       22.51      3.71 o 
  -9   9   2        0.06        0.12      0.88 o 
  -8   9   2        0.10       -0.40      0.53 o 
  -7   9   2        0.53        0.57      0.45 o 
  -6   9   2       40.83       39.02      1.44 o 
  -5   9   2       15.54       14.95      1.00 o 
  -4   9   2       14.49       13.69      0.90 o 
  -3   9   2        1.96        2.98      0.43 o 
  -2   9   2       94.42       86.50      1.60 o 
  -1   9   2       26.33       22.26      0.75 o 
   0   9   2       11.96        9.92      0.93 o 
   1   9   2      427.63      409.64      4.17 o 
   2   9   2       99.91      101.01      1.71 o 
   3   9   2      124.04      130.06      1.76 o 
   4   9   2        7.97        8.02      0.43 o 
   5   9   2       37.19       39.36      0.86 o 
   6   9   2      291.24      223.83      2.55 o 
   7   9   2        1.09        1.27      0.27 o 
   8   9   2       11.34       14.67      0.70 o 
   9   9   2        6.35        7.10      0.56 o 
  10   9   2       48.58       47.41      1.23 o 
  11   9   2       15.27       18.18      1.19 o 
  12   9   2       15.55       14.16      1.09 o 
  13   9   2       13.42       13.33      1.37 o 
  14   9   2        3.80        4.26      1.00 o 
  -8  10   2        0.87        0.96      0.69 o 
  -7  10   2       26.96       25.23      2.83 o 
  -6  10   2        7.71        5.64      0.73 o 
  -5  10   2        4.34        3.26      0.57 o 
  -4  10   2        2.21        3.32      0.54 o 
  -3  10   2        9.37       10.44      0.80 o 
  -2  10   2        3.82        3.31      0.79 o 
  -1  10   2        0.03       -0.11      0.23 o 
   0  10   2       82.14       80.83      1.66 o 
   1  10   2        1.54        1.77      0.56 o 
   2  10   2      806.26      788.87      8.36 o 
   3  10   2       86.84       84.53      1.63 o 
   4  10   2       41.55       36.19      0.90 o 
   5  10   2      169.32      153.21      2.14 o 
   6  10   2       19.55       19.38      0.67 o 
   7  10   2      133.45      133.59      1.94 o 
   8  10   2        1.35        1.50      0.34 o 
   9  10   2        3.85        3.58      0.43 o 
  10  10   2        2.25        1.85      0.46 o 
  11  10   2        2.20        1.17      0.48 o 
  12  10   2       11.40       11.53      0.89 o 
  13  10   2        7.55        6.96      1.11 o 
  14  10   2        6.02        5.88      1.47 o 
  -7  11   2       64.01       67.86      3.77 o 
  -6  11   2       35.11       37.11      1.80 o 
  -5  11   2        4.06        2.89      0.60 o 
  -4  11   2        1.46        0.81      0.68 o 
  -3  11   2        6.16        4.74      0.70 o 
  -2  11   2        1.34        0.73      0.36 o 
  -1  11   2       15.71       14.33      0.87 o 
   0  11   2        0.00        0.11      0.29 o 
   1  11   2       89.91       87.72      1.80 o 
   2  11   2        1.41        2.00      0.38 o 
   3  11   2       63.16       60.67      1.28 o 
   4  11   2       99.37       98.72      1.94 o 
   5  11   2        7.69        6.46      0.57 o 
   6  11   2       15.54       16.25      0.91 o 
   7  11   2       42.35       42.06      1.13 o 
   8  11   2        0.07       -0.10      0.24 o 
   9  11   2        0.05        0.15      0.28 o 
  10  11   2       86.51       85.80      1.94 o 
  11  11   2       17.62       19.05      1.21 o 
  12  11   2        3.15        2.32      0.63 o 
  13  11   2        1.13        1.69      0.78 o 
  -5  12   2       82.99       89.02      2.35 o 
  -4  12   2       52.75       54.55      1.75 o 
  -3  12   2       14.55       13.61      0.99 o 
  -2  12   2       57.95       62.25      1.79 o 
  -1  12   2        0.47       -0.08      0.33 o 
   0  12   2       92.73       92.25      2.23 o 
   1  12   2       92.28       95.86      2.01 o 
   2  12   2       12.45       14.04      0.85 o 
   3  12   2      148.39      148.25      2.65 o 
   4  12   2       36.47       37.18      1.26 o 
   5  12   2        6.04        5.19      0.51 o 
   6  12   2        0.05        0.66      0.33 o 
   7  12   2      214.19      214.54      3.00 o 
   8  12   2        9.04        9.00      0.68 o 
   9  12   2        5.70        6.09      0.70 o 
  10  12   2      317.38      328.88      4.92 o 
  11  12   2        5.11        4.45      0.66 o 
  12  12   2        2.47        2.65      0.60 o 
  -4  13   2        0.02        0.28      0.55 o 
  -3  13   2       75.04       77.25      2.08 o 
  -2  13   2       15.56       14.90      1.03 o 
  -1  13   2       13.90       13.92      0.96 o 
   0  13   2       17.81       17.81      1.79 o 
   1  13   2        0.73        0.85      0.42 o 
   2  13   2        8.76        7.92      0.71 o 
   3  13   2       30.38       28.89      1.23 o 
   4  13   2        2.44        2.09      0.47 o 
   5  13   2       58.62       58.03      1.43 o 
   6  13   2       64.34       66.76      2.49 o 
   7  13   2        1.39        1.12      0.41 o 
   8  13   2        0.06        0.18      0.44 o 
   9  13   2      388.58      394.09      5.51 o 
  10  13   2       14.70       14.44      1.06 o 
  11  13   2        0.29        0.34      0.43 o 
  -2  14   2        5.55        5.72      0.88 o 
  -1  14   2       14.14       14.76      1.04 o 
   0  14   2        0.12       -0.14      0.36 o 
   1  14   2        0.27        0.84      0.41 o 
   2  14   2        0.17       -0.10      0.35 o 
   3  14   2       18.19       15.70      0.94 o 
   4  14   2        0.55        0.04      0.36 o 
   5  14   2      176.32      181.06      3.13 o 
   6  14   2       32.06       32.88      1.68 o 
   7  14   2       17.15       15.05      0.93 o 
   8  14   2       28.17       28.97      1.24 o 
   9  14   2        0.62        0.78      0.53 o 
  10  14   2       26.94       27.01      1.29 o 
   0  15   2       34.79       34.98      1.63 o 
   1  15   2       21.89       21.04      1.85 o 
   2  15   2       30.20       29.97      1.24 o 
   3  15   2        0.56        1.08      0.45 o 
   4  15   2        0.00        0.12      0.39 o 
   5  15   2       83.21       79.01      1.98 o 
   6  15   2        6.63        6.37      0.71 o 
   7  15   2       29.25       32.29      1.31 o 
   8  15   2        1.10        1.16      0.48 o 
  -4 -14   3        0.61        0.99      0.57 o 
  -3 -14   3       45.93       46.51      2.18 o 
  -8 -13   3        0.47       -0.61      0.61 o 
  -7 -13   3        9.63       10.38      1.06 o 
  -6 -13   3       17.64       20.59      1.21 o 
  -5 -13   3        0.43        0.24      0.47 o 
  -4 -13   3        2.56        1.31      0.53 o 
  -3 -13   3        3.03        2.58      0.61 o 
  -2 -13   3       18.80       16.71      1.22 o 
  -1 -13   3       18.00       19.67      1.34 o 
   0 -13   3        2.72        2.13      0.63 o 
   1 -13   3       56.42       52.77      1.93 o 
 -10 -12   3        0.25        1.10      1.00 o 
  -9 -12   3        3.83        4.30      0.96 o 
  -8 -12   3        1.22       -0.96      2.43 o 
  -7 -12   3       25.22       26.09      1.61 o 
  -6 -12   3        5.34        5.43      0.62 o 
  -5 -12   3        7.68        8.73      0.74 o 
  -4 -12   3       77.31       84.26      2.01 o 
  -3 -12   3       42.50       44.54      1.95 o 
  -2 -12   3        0.56        0.08      0.43 o 
  -1 -12   3       22.41       24.27      1.28 o 
   0 -12   3        1.56        1.18      0.49 o 
   1 -12   3        0.13        0.01      0.67 o 
   2 -12   3       55.96       53.65      1.89 o 
   3 -12   3       32.93       33.43      1.62 o 
 -11 -11   3        0.62        1.00      0.76 o 
 -10 -11   3        5.40        4.84      1.04 o 
  -9 -11   3        0.08        0.33      1.28 o 
  -8 -11   3       17.56       17.45      1.26 o 
  -7 -11   3        1.57        1.52      0.44 o 
  -6 -11   3        3.38        3.43      0.50 o 
  -5 -11   3        5.76        6.17      0.66 o 
  -4 -11   3       58.15       55.23      1.43 o 
  -3 -11   3       26.26       25.55      1.00 o 
  -2 -11   3       14.92       15.77      0.96 o 
  -1 -11   3       88.93       92.59      2.02 o 
   0 -11   3        6.21        5.16      0.64 o 
   1 -11   3       37.17       36.26      1.39 o 
   2 -11   3        2.30        2.08      0.51 o 
   3 -11   3       54.16       58.21      1.97 o 
   4 -11   3        0.88        1.28      0.61 o 
   5 -11   3        0.02        0.33      0.68 o 
 -11 -10   3       68.55       75.61      3.23 o 
 -10 -10   3        0.46        0.59      0.69 o 
  -9 -10   3       25.38       26.65      1.72 o 
  -8 -10   3       11.12       10.79      0.89 o 
  -7 -10   3       35.09       40.68      1.11 o 
  -6 -10   3      289.49      299.91      3.34 o 
  -5 -10   3        8.50        9.41      0.61 o 
  -4 -10   3        4.40        5.60      0.58 o 
  -3 -10   3       15.51       16.16      0.84 o 
  -2 -10   3      106.47      107.50      1.88 o 
  -1 -10   3        2.00        2.65      0.47 o 
   0 -10   3        0.03        0.47      0.34 o 
   1 -10   3        0.27        0.54      0.35 o 
   2 -10   3        2.87        2.70      0.50 o 
   3 -10   3       21.52       21.48      1.11 o 
   4 -10   3      130.33      141.81      3.16 o 
   5 -10   3       21.46       18.42      1.33 o 
   6 -10   3        9.75       12.96      1.46 o 
 -12  -9   3       11.62        9.46      1.96 o 
 -11  -9   3        0.27        1.25      1.24 o 
 -10  -9   3       91.97       98.01      2.68 o 
  -9  -9   3      105.38      108.61      2.80 o 
  -8  -9   3       21.44       20.79      0.96 o 
  -7  -9   3       21.94       27.20      0.91 o 
  -6  -9   3      156.61      155.33      2.13 o 
  -5  -9   3        2.43        2.75      0.37 o 
  -4  -9   3       12.97       13.78      0.68 o 
  -3  -9   3       17.57       16.31      0.80 o 
  -2  -9   3        5.34        6.35      0.54 o 
  -1  -9   3       19.10       20.15      1.13 o 
   0  -9   3        1.02        1.70      0.39 o 
   1  -9   3       12.80       11.65      0.78 o 
   2  -9   3        0.01        0.11      0.32 o 
   3  -9   3        7.05        5.61      0.62 o 
   4  -9   3        4.97        4.90      0.63 o 
   5  -9   3       30.89       30.08      1.50 o 
   6  -9   3        1.69        1.45      1.17 o 
   7  -9   3       78.77       76.27      2.91 o 
   8  -9   3        2.03        1.42      0.84 o 
 -13  -8   3        5.74        4.08      1.51 o 
 -12  -8   3       31.72       32.45      2.73 o 
 -11  -8   3      274.72      272.51      8.22 o 
 -10  -8   3        6.59        9.19      1.04 o 
  -9  -8   3        6.27        5.48      0.76 o 
  -8  -8   3       18.72       22.49      0.93 o 
  -7  -8   3      231.18      227.43      2.54 o 
  -6  -8   3       41.61       41.79      0.95 o 
  -5  -8   3       15.13       15.31      0.68 o 
  -4  -8   3        5.07        4.45      0.40 o 
  -3  -8   3       45.72       43.87      1.27 o 
  -2  -8   3        4.30        4.88      0.40 o 
  -1  -8   3        1.97        1.57      0.34 o 
   0  -8   3        0.05        0.15      0.30 o 
   1  -8   3       41.45       35.09      1.08 o 
   2  -8   3      100.05       90.64      1.81 o 
   3  -8   3        1.00        0.52      0.51 o 
   4  -8   3       10.16       11.85      0.81 o 
   5  -8   3       54.02       53.46      2.47 o 
   6  -8   3       38.43       40.34      1.63 o 
   7  -8   3       53.58       59.57      2.45 o 
   8  -8   3        0.08        0.74      0.75 o 
   9  -8   3        9.53        8.37      1.29 o 
 -13  -7   3       43.03       19.13      2.23 o 
 -12  -7   3        0.52        0.69      1.12 o 
 -11  -7   3      100.56      106.00      3.43 o 
 -10  -7   3       11.31       10.03      1.11 o 
  -9  -7   3        4.65        4.21      0.55 o 
  -8  -7   3        6.93        5.61      0.54 o 
  -7  -7   3       17.36       14.67      0.70 o 
  -6  -7   3       38.18       39.09      0.89 o 
  -5  -7   3      234.00      239.81      2.43 o 
  -4  -7   3        5.78        6.04      0.43 o 
  -3  -7   3        0.81        1.53      0.30 o 
  -2  -7   3      459.55      454.73      3.96 o 
  -1  -7   3      186.39      196.07      2.12 o 
   0  -7   3        0.26        0.07      0.24 o 
   1  -7   3       52.47       37.97      0.79 o 
   2  -7   3      267.30      267.06      3.06 o 
   3  -7   3      315.74      290.29      3.34 o 
   4  -7   3       26.44       21.23      0.89 o 
   5  -7   3        3.67        4.31      0.54 o 
   6  -7   3       34.83       34.78      1.43 o 
   7  -7   3       55.68       55.13      2.30 o 
   8  -7   3        1.62        0.81      1.05 o 
   9  -7   3        3.92        6.46      1.66 o 
  10  -7   3        4.05        5.57      1.61 o 
 -13  -6   3        0.81        0.32      1.10 o 
 -12  -6   3        4.63        2.68      0.85 o 
 -11  -6   3       24.45       27.24      4.09 o 
 -10  -6   3       34.86       34.68      1.21 o 
  -9  -6   3       16.51       17.57      0.97 o 
  -8  -6   3       20.12       18.72      0.75 o 
  -7  -6   3       28.44       31.98      0.73 o 
  -6  -6   3       16.25       15.52      0.55 o 
  -5  -6   3       14.25       15.13      0.50 o 
  -4  -6   3      149.84      154.24      1.57 o 
  -3  -6   3     4834.15     4816.44     30.80 o 
  -2  -6   3      172.11      169.08      1.44 o 
  -1  -6   3       73.70       77.57      0.79 o 
   0  -6   3        1.07        2.86      0.22 o 
   1  -6   3       50.49       58.85      0.74 o 
   2  -6   3       71.67       71.76      0.93 o 
   3  -6   3        2.37        2.26      0.34 o 
   4  -6   3      122.88      118.38      1.85 o 
   5  -6   3        1.36        1.18      0.36 o 
   6  -6   3        7.79        7.69      0.70 o 
   7  -6   3       11.33       11.17      1.21 o 
   8  -6   3       26.18       27.71      2.64 o 
   9  -6   3      101.69      106.03      4.68 o 
  10  -6   3        1.84        1.72      1.30 o 
 -13  -5   3        5.00        6.04      1.44 o 
 -12  -5   3       11.39       11.99      2.96 o 
 -11  -5   3       17.32       18.01      1.25 o 
 -10  -5   3        0.01       -0.33      0.40 o 
  -9  -5   3       10.80       16.03      1.10 o 
  -8  -5   3       28.29       27.49      0.84 o 
  -7  -5   3      103.76       77.83      1.23 o 
  -6  -5   3       79.60       75.18      1.07 o 
  -5  -5   3      186.90      205.33      2.39 o 
  -4  -5   3        4.41        2.91      0.24 o 
  -3  -5   3      708.09      712.51      4.12 o 
  -2  -5   3      215.18      229.53      1.68 o 
  -1  -5   3      141.57      140.41      1.12 o 
   0  -5   3        0.02        0.06      0.11 o 
   1  -5   3       79.72       79.88      0.87 o 
   2  -5   3      134.96      147.92      1.33 o 
   3  -5   3       16.92       20.95      0.56 o 
   4  -5   3        8.14        7.36      0.43 o 
   5  -5   3       70.85       67.35      1.24 o 
   6  -5   3      112.44      107.61      1.64 o 
   7  -5   3       11.91       13.51      1.23 o 
   8  -5   3        0.00        0.48      0.60 o 
   9  -5   3        3.92        3.70      1.39 o 
  10  -5   3       12.69       14.94      2.15 o 
  11  -5   3        4.45        5.59      1.51 o 
 -13  -4   3       18.30       18.51      2.63 o 
 -12  -4   3       33.12       31.43      1.71 o 
 -11  -4   3       23.12       24.82      1.54 o 
 -10  -4   3        0.67        0.92      0.43 o 
  -9  -4   3       10.86       14.19      0.83 o 
  -8  -4   3       18.95       14.43      0.77 o 
  -7  -4   3      140.31      133.48      1.66 o 
  -6  -4   3       95.16       95.70      1.39 o 
  -5  -4   3        0.16        0.06      0.11 o 
  -4  -4   3      257.37      288.48      1.77 o 
  -3  -4   3     1651.71     1744.52      8.37 o 
  -2  -4   3      224.72      203.97      1.50 o 
  -1  -4   3      470.58      447.77      2.72 o 
   0  -4   3      272.32      290.11      1.83 o 
   1  -4   3       27.41       28.78      0.45 o 
   2  -4   3       49.27       56.09      0.79 o 
   3  -4   3       54.86       57.26      0.71 o 
   4  -4   3      456.64      440.87      3.62 o 
   5  -4   3     2433.64     2376.48     17.28 o 
   6  -4   3       99.74       98.16      2.12 o 
   7  -4   3       27.80       25.55      1.03 o 
   8  -4   3       41.95       40.35      1.06 o 
   9  -4   3       28.48       27.10      2.36 o 
  10  -4   3       31.61       35.68      2.66 o 
  11  -4   3        4.39        0.10      1.23 o 
 -13  -3   3       57.45       67.36      2.33 o 
 -12  -3   3       45.36       46.67      1.98 o 
 -11  -3   3        3.48        4.64      0.68 o 
 -10  -3   3        4.34        5.03      0.56 o 
  -9  -3   3       72.74       66.00      1.95 o 
  -8  -3   3        0.03       -0.28      0.28 o 
  -7  -3   3      238.01      235.45      2.38 o 
  -6  -3   3      156.26      172.90      1.32 o 
  -5  -3   3      197.52      201.59      1.54 o 
  -4  -3   3       13.90       15.48      0.32 o 
  -3  -3   3      254.94      295.05      1.76 o 
  -2  -3   3      647.44      699.52      4.20 o 
  -1  -3   3      242.04      277.37      1.98 o 
   0  -3   3        5.60        7.96      0.23 o 
   1  -3   3      729.04      875.42      5.52 o 
   2  -3   3        0.00       -0.09      0.09 o 
   3  -3   3       86.51       73.84      1.18 o 
   4  -3   3       39.65       40.42      0.66 o 
   5  -3   3      681.11      647.06      4.93 o 
   6  -3   3     1780.47     1734.46     12.92 o 
   7  -3   3      149.04      127.50      2.53 o 
   8  -3   3       40.08       37.49      1.50 o 
   9  -3   3        3.49        4.41      0.59 o 
  10  -3   3       12.82       13.31      1.12 o 
  11  -3   3        1.58        1.24      1.15 o 
  12  -3   3        3.54        4.80      1.53 o 
 -13  -2   3        3.80        2.67      1.41 o 
 -12  -2   3       21.33       22.14      2.32 o 
 -11  -2   3        1.05        0.81      0.47 o 
 -10  -2   3       11.37       11.08      1.12 o 
  -9  -2   3       65.11       64.52      1.39 o 
  -8  -2   3       40.83       33.93      0.76 o 
  -7  -2   3      144.20      154.03      1.57 o 
  -6  -2   3       16.17       16.19      0.40 o 
  -5  -2   3      534.61      563.12      3.30 o 
  -4  -2   3        6.26        4.01      0.20 o 
  -3  -2   3      113.06      139.18      1.08 o 
  -2  -2   3       95.33      106.36      0.98 o 
  -1  -2   3        0.81        0.70      0.11 o 
   0  -2   3     1753.02     1989.18     11.99 o 
   1  -2   3       12.83       12.76      0.30 o 
   2  -2   3      223.65      264.04      1.97 o 
   3  -2   3      127.89      146.00      1.21 o 
   4  -2   3       22.96       16.36      0.41 o 
   5  -2   3     1391.76     1329.24      8.16 o 
   6  -2   3      410.89      387.38      4.66 o 
   7  -2   3        0.69        0.57      0.24 o 
   8  -2   3        3.32        4.20      0.70 o 
   9  -2   3        0.05        0.62      0.65 o 
  10  -2   3       67.21       68.46      1.73 o 
  11  -2   3        7.09        5.45      3.07 o 
  12  -2   3        0.17        1.93      1.26 o 
  13  -2   3      140.13      157.36      5.62 o 
 -13  -1   3        2.96        2.79      1.53 o 
 -12  -1   3        0.03        0.14      1.16 o 
 -11  -1   3       86.27       92.06      2.29 o 
 -10  -1   3       29.01       28.16      1.08 o 
  -9  -1   3       80.96       78.71      1.55 o 
  -8  -1   3       46.58       43.64      0.84 o 
  -7  -1   3        3.97        3.93      0.28 o 
  -6  -1   3      423.61      467.37      3.02 o 
  -5  -1   3       15.67       22.14      0.40 o 
  -4  -1   3      209.77      237.63      1.74 o 
  -3  -1   3       23.15       23.96      0.45 o 
  -2  -1   3      126.74      147.75      1.33 o 
  -1  -1   3      469.48      478.59      4.13 o 
   0  -1   3     1091.81     1168.89      7.65 o 
   1  -1   3      348.27      345.91      2.71 o 
   2  -1   3      950.48     1012.50      8.48 o 
   3  -1   3      186.19      210.16      1.73 o 
   4  -1   3      212.44      253.26      1.85 o 
   5  -1   3       22.50       18.34      0.42 o 
   6  -1   3      433.91      426.31      3.30 o 
   7  -1   3      207.23      193.55      2.19 o 
   8  -1   3       59.91       53.10      1.88 o 
   9  -1   3      211.53      160.24     25.24 o 
  10  -1   3       50.50       21.36      1.73 o 
  11  -1   3        0.49        0.47      0.53 o 
  12  -1   3       10.73       10.86      1.37 o 
  13  -1   3       43.09       51.53      3.05 o 
 -13   0   3       24.46       22.09      2.49 o 
 -12   0   3        1.40        2.06      1.30 o 
 -11   0   3        6.23        8.07      1.71 o 
 -10   0   3        4.28        4.82      0.69 o 
  -9   0   3      136.04      139.61      2.08 o 
  -8   0   3      532.74      536.35      4.14 o 
  -7   0   3       13.69       12.01      0.42 o 
  -6   0   3       87.33       91.62      0.95 o 
  -5   0   3        0.82        3.35      0.20 o 
  -4   0   3      207.68      220.99      1.58 o 
  -3   0   3      109.99      119.05      1.06 o 
  -2   0   3      232.53      254.80      2.02 o 
  -1   0   3       47.45       55.20      0.85 o 
   0   0   3     1857.43     1912.35     20.28 o 
   1   0   3      428.50      417.22      4.25 o 
   2   0   3      428.61      484.23      4.81 o 
   3   0   3      794.94      828.42      5.93 o 
   4   0   3      884.91      974.14      6.50 o 
   5   0   3      128.91      131.17      1.33 o 
   6   0   3        8.99        7.42      0.30 o 
   7   0   3        2.06        0.13      0.27 o 
   8   0   3      666.71      627.26      6.78 o 
   9   0   3        4.18        5.92      0.67 o 
  10   0   3       82.73       77.07      1.96 o 
  11   0   3       35.45       37.81      1.36 o 
  12   0   3        8.01       10.60      1.15 o 
  13   0   3      128.26      147.78      3.63 o 
 -13   1   3        0.08       -0.42      1.19 o 
 -12   1   3       13.68       12.25      2.09 o 
 -11   1   3        3.25       -0.29      1.16 o 
 -10   1   3       27.94       31.81      1.68 o 
  -9   1   3        0.90        1.38      0.41 o 
  -8   1   3      288.78      291.42      2.58 o 
  -7   1   3      193.01      183.80      1.79 o 
  -6   1   3       48.46       49.02      0.68 o 
  -5   1   3       25.17       21.54      0.41 o 
  -4   1   3       83.31       99.58      0.87 o 
  -3   1   3      193.74      226.94      1.78 o 
  -2   1   3     1951.17     1967.87     13.19 o 
  -1   1   3      388.42      405.69      3.17 o 
   0   1   3      103.52      104.59      1.68 o 
   1   1   3        0.07        0.05      0.20 o 
   2   1   3     1791.91     1815.10     15.13 o 
   3   1   3       26.18       30.96      0.47 o 
   4   1   3      171.69      201.16      1.57 o 
   5   1   3      126.25      136.15      1.22 o 
   6   1   3       15.77       19.55      0.42 o 
   7   1   3       11.12        9.06      0.43 o 
   8   1   3       13.10       13.95      0.58 o 
   9   1   3       67.97       54.83      1.20 o 
  10   1   3       19.12       18.22      0.99 o 
  11   1   3        7.56        5.37      0.73 o 
  12   1   3        3.13        1.49      0.52 o 
  13   1   3       17.02       15.85      1.31 o 
  14   1   3       42.82       51.41      2.89 o 
 -12   2   3        2.80        7.34      1.77 o 
 -11   2   3        0.42       -0.52      0.67 o 
 -10   2   3       21.94       22.64      1.63 o 
  -9   2   3        9.72        8.19      0.79 o 
  -8   2   3        2.95        5.20      0.52 o 
  -7   2   3       18.95       21.26      0.65 o 
  -6   2   3      172.26      179.73      1.97 o 
  -5   2   3        4.82        5.69      0.29 o 
  -4   2   3      190.03      210.12      1.63 o 
  -3   2   3       14.19       16.70      0.42 o 
  -2   2   3       97.42      123.57      1.31 o 
  -1   2   3     5622.38     5710.71    102.91 o 
   0   2   3    10832.11    10762.35    112.82 o 
   1   2   3       41.81       34.32      0.85 o 
   2   2   3      194.19      183.30      1.62 o 
   3   2   3      594.47      592.70      4.65 o 
   4   2   3      156.22      192.52      1.72 o 
   5   2   3       75.23       85.37      0.81 o 
   6   2   3       75.71       89.79      0.95 o 
   7   2   3      104.58       96.04      1.13 o 
   8   2   3       32.56       29.26      0.69 o 
   9   2   3       75.22       68.20      1.26 o 
  10   2   3        2.19        2.13      0.44 o 
  11   2   3       37.33       43.16      1.46 o 
  12   2   3       55.41       58.72      1.54 o 
  13   2   3        0.75       -0.17      0.73 o 
  14   2   3        8.98       11.03      1.77 o 
 -12   3   3       12.21       14.00      2.22 o 
 -11   3   3       20.74       19.48      3.52 o 
 -10   3   3        0.13        0.48      0.59 o 
  -9   3   3        3.88        3.85      0.63 o 
  -8   3   3       99.86       93.24      1.82 o 
  -7   3   3        6.07        2.56      0.38 o 
  -6   3   3       98.59      118.26      1.50 o 
  -5   3   3       35.56       32.36      0.68 o 
  -4   3   3      278.97      308.82      2.40 o 
  -3   3   3      458.67      484.77      3.94 o 
  -2   3   3      185.15      190.16      1.75 o 
  -1   3   3       13.18       19.36      0.40 o 
   0   3   3     1715.84     1830.20     15.26 o 
   1   3   3       89.60       89.32      2.51 o 
   2   3   3      432.93      428.74      3.15 o 
   3   3   3      191.88      191.86      1.48 o 
   4   3   3       91.93       87.59      0.94 o 
   5   3   3      635.65      700.48      4.72 o 
   6   3   3     1106.88     1134.91      7.07 o 
   7   3   3      424.79      407.81      2.93 o 
   8   3   3      323.73      313.53      2.47 o 
   9   3   3      145.96      146.05      1.68 o 
  10   3   3       53.33       53.25      1.06 o 
  11   3   3        0.24        0.48      0.34 o 
  12   3   3        2.33        1.75      0.71 o 
  13   3   3        3.85        3.82      1.33 o 
  14   3   3       11.88        6.14      1.41 o 
 -12   4   3        0.75        0.67      0.81 o 
 -11   4   3        3.65        2.53      0.89 o 
 -10   4   3        3.07        2.88      0.83 o 
  -9   4   3        4.02        4.06      0.55 o 
  -8   4   3       15.18       12.75      0.80 o 
  -7   4   3       57.22       60.78      1.37 o 
  -6   4   3       51.97       32.77      0.87 o 
  -5   4   3      170.18      207.13      2.38 o 
  -4   4   3       55.41       51.13      0.85 o 
  -3   4   3      349.45      357.66      2.82 o 
  -2   4   3      235.21      231.02      2.09 o 
  -1   4   3        7.34        3.38      0.22 o 
   0   4   3      568.23      580.09      4.82 o 
   1   4   3        0.01       -0.23      0.23 o 
   2   4   3      277.04      298.18      2.27 o 
   3   4   3       51.87       67.21      0.74 o 
   4   4   3        0.79        1.72      0.22 o 
   5   4   3       16.57       18.05      0.36 o 
   6   4   3        8.33        5.96      0.25 o 
   7   4   3       50.55       38.00      0.77 o 
   8   4   3      684.36      626.33      4.59 o 
   9   4   3        0.07        0.30      0.20 o 
  10   4   3       88.96       90.69      1.62 o 
  11   4   3       14.13       13.36      1.04 o 
  12   4   3        0.08        0.35      0.42 o 
  13   4   3        0.00       -0.20      0.98 o 
  14   4   3        5.70        3.71      1.40 o 
  15   4   3        0.03       -0.49      0.74 o 
 -11   5   3       26.17       28.39      1.85 o 
 -10   5   3      150.58      159.01      3.38 o 
  -9   5   3       22.38       21.19      1.08 o 
  -8   5   3        3.21        3.32      0.51 o 
  -7   5   3       43.13       32.99      1.06 o 
  -6   5   3       39.02       30.61      1.07 o 
  -5   5   3       10.29        8.85      0.58 o 
  -4   5   3      699.30      631.42      7.60 o 
  -3   5   3        0.19        0.47      0.22 o 
  -2   5   3        0.51        0.28      0.19 o 
  -1   5   3      100.40      109.28      1.16 o 
   0   5   3      107.00      105.05      1.14 o 
   1   5   3       46.39       47.20      0.55 o 
   2   5   3        3.66        2.46      0.12 o 
   3   5   3        6.28        7.84      0.28 o 
   4   5   3      216.90      244.54      1.80 o 
   5   5   3      312.45      338.39      2.20 o 
   6   5   3      294.47      263.72      1.86 o 
   7   5   3        0.33        0.65      0.26 o 
   8   5   3      726.54      680.47      5.63 o 
   9   5   3        1.94        1.51      0.31 o 
  10   5   3       85.47       81.85      1.54 o 
  11   5   3        1.10        1.11      0.34 o 
  12   5   3       15.80       18.93      1.10 o 
  13   5   3        1.40        0.79      0.55 o 
  14   5   3       59.89       70.29      3.73 o 
  15   5   3       28.26       30.30      2.60 o 
 -11   6   3       10.66       13.85      2.11 o 
 -10   6   3       19.93       21.07      1.43 o 
  -9   6   3        4.01        4.37      0.62 o 
  -8   6   3        8.22        8.16      0.80 o 
  -7   6   3       50.45       55.85      1.83 o 
  -6   6   3        1.53        1.03      0.44 o 
  -5   6   3        3.27        0.72      0.47 o 
  -4   6   3       94.55       78.12      1.43 o 
  -3   6   3        7.64        8.58      0.47 o 
  -2   6   3      325.32      303.36      2.76 o 
  -1   6   3        0.24        0.25      0.14 o 
   0   6   3        3.87        3.59      0.18 o 
   1   6   3       25.48       24.99      0.35 o 
   2   6   3      386.06      407.08      2.54 o 
   3   6   3      580.51      621.85      3.29 o 
   4   6   3      480.70      545.57      3.23 o 
   5   6   3       12.04        7.31      0.25 o 
   6   6   3       26.85       33.56      0.49 o 
   7   6   3       90.80       77.04      1.25 o 
   8   6   3      408.06      383.79      3.52 o 
   9   6   3       21.65       21.11      0.74 o 
  10   6   3        5.76        4.20      0.45 o 
  11   6   3      106.43      104.05      2.00 o 
  12   6   3        0.70        0.67      0.39 o 
  13   6   3        4.57        3.17      0.88 o 
  14   6   3       45.52       50.48      3.26 o 
  15   6   3        1.53        0.93      1.21 o 
 -10   7   3        1.64        1.45      0.63 o 
  -9   7   3        4.49        3.35      0.70 o 
  -8   7   3       46.41       48.18      2.30 o 
  -7   7   3        3.34        4.10      0.63 o 
  -6   7   3        0.26        0.73      0.35 o 
  -5   7   3        2.39        1.54      0.38 o 
  -4   7   3      228.17      209.58      2.78 o 
  -3   7   3        6.51        2.93      0.35 o 
  -2   7   3      258.40      279.99      2.87 o 
  -1   7   3        0.02        1.56      0.29 o 
   0   7   3      132.24      130.58      1.16 o 
   1   7   3        9.51        8.42      0.25 o 
   2   7   3        3.98        3.18      0.17 o 
   3   7   3      204.34      189.85      1.37 o 
   4   7   3      244.81      257.55      1.61 o 
   5   7   3      101.96      103.95      0.95 o 
   6   7   3        0.02       -0.12      0.14 o 
   7   7   3       22.36       17.62      0.60 o 
   8   7   3       13.88       14.37      0.60 o 
   9   7   3       63.39       64.28      1.30 o 
  10   7   3        0.01       -0.03      0.29 o 
  11   7   3       25.30       27.30      0.97 o 
  12   7   3      162.43      164.22      2.76 o 
  13   7   3        4.08        2.70      0.84 o 
  14   7   3        0.53        0.56      1.09 o 
  -9   8   3        3.41        2.85      0.72 o 
  -8   8   3       70.19       69.96      2.07 o 
  -7   8   3       11.42       12.52      1.17 o 
  -6   8   3      385.73      390.29      5.34 o 
  -5   8   3       24.98       26.78      1.07 o 
  -4   8   3        0.92        0.59      0.30 o 
  -3   8   3      153.51      151.18      2.20 o 
  -2   8   3        6.91        8.21      0.52 o 
  -1   8   3        6.54        4.87      0.36 o 
   0   8   3       42.78       45.81      0.78 o 
   1   8   3      243.01      245.59      2.24 o 
   2   8   3        2.97        4.16      0.29 o 
   3   8   3       54.41       50.05      0.78 o 
   4   8   3      191.59      191.04      2.00 o 
   5   8   3       51.13       52.33      0.91 o 
   6   8   3      180.83      193.54      2.21 o 
   7   8   3        5.67       10.47      0.54 o 
   8   8   3        8.33        6.01      0.62 o 
   9   8   3       22.93       21.32      0.76 o 
  10   8   3       51.44       59.10      1.34 o 
  11   8   3       11.38       13.05      0.72 o 
  12   8   3       15.82       16.73      1.00 o 
  13   8   3        1.04        0.29      0.63 o 
  14   8   3        0.68        1.00      1.01 o 
  -8   9   3      216.82      221.28      4.04 o 
  -7   9   3      202.99      205.21      3.70 o 
  -6   9   3        4.03        3.27      0.58 o 
  -5   9   3       43.02       41.36      1.37 o 
  -4   9   3       37.49       35.69      1.19 o 
  -3   9   3       14.24       11.21      0.86 o 
  -2   9   3       32.69       32.38      0.92 o 
  -1   9   3        5.66        6.40      0.46 o 
   0   9   3        0.88        0.89      0.42 o 
   1   9   3       17.90       18.78      0.65 o 
   2   9   3        5.65        3.84      0.35 o 
   3   9   3       44.35       41.11      0.84 o 
   4   9   3      236.32      218.62      2.29 o 
   5   9   3      219.84      233.37      2.48 o 
   6   9   3        0.26        0.60      0.23 o 
   7   9   3        7.99        3.23      0.34 o 
   8   9   3       39.25       48.12      1.09 o 
   9   9   3       69.45       74.60      1.45 o 
  10   9   3        6.50        7.02      0.58 o 
  11   9   3       17.99       19.55      1.04 o 
  12   9   3        0.38        0.98      0.50 o 
  13   9   3       72.60       71.80      2.13 o 
  14   9   3       11.15        8.63      1.22 o 
  -8  10   3       26.25       25.33      1.84 o 
  -7  10   3       32.97       36.10      1.51 o 
  -6  10   3      105.85      108.16      2.51 o 
  -5  10   3       19.48       19.44      1.32 o 
  -4  10   3        5.02        4.43      0.58 o 
  -3  10   3        0.02       -0.12      0.39 o 
  -2  10   3        6.09        5.11      0.51 o 
  -1  10   3       72.14       66.22      1.47 o 
   0  10   3       91.40       88.65      1.67 o 
   1  10   3       78.14       78.12      1.51 o 
   2  10   3      886.12      870.34      8.96 o 
   3  10   3      371.19      364.54      4.28 o 
   4  10   3        4.13        3.83      0.43 o 
   5  10   3      187.77      165.37      2.00 o 
   6  10   3       12.48       12.91      0.56 o 
   7  10   3       14.95       20.45      0.97 o 
   8  10   3       26.04       25.50      0.81 o 
   9  10   3        4.68        4.97      0.48 o 
  10  10   3       32.05       35.27      1.07 o 
  11  10   3       65.31       67.09      1.87 o 
  12  10   3        6.26        5.51      0.89 o 
  13  10   3        3.41        2.78      0.70 o 
  14  10   3       32.33       30.01      3.36 o 
  -7  11   3       11.07       11.66      1.27 o 
  -6  11   3        8.70        8.51      0.87 o 
  -5  11   3       60.73       67.27      2.23 o 
  -4  11   3      155.12      155.50      2.93 o 
  -3  11   3       43.72       42.47      1.80 o 
  -2  11   3        0.72        0.51      0.34 o 
  -1  11   3        1.01        1.08      0.35 o 
   0  11   3       69.29       66.97      1.79 o 
   1  11   3      326.59      329.21      4.14 o 
   2  11   3        5.72        4.32      0.45 o 
   3  11   3      240.64      237.39      4.04 o 
   4  11   3        0.03        0.07      0.23 o 
   5  11   3        0.69        0.20      0.24 o 
   6  11   3       14.04       13.27      0.65 o 
   7  11   3       10.46        8.15      0.58 o 
   8  11   3       74.37       70.27      1.39 o 
   9  11   3       45.47       45.79      1.18 o 
  10  11   3       13.87       15.35      0.93 o 
  11  11   3       57.49       64.16      1.86 o 
  12  11   3        7.14        7.16      0.88 o 
  13  11   3       27.98       26.52      2.31 o 
  -5  12   3       26.52       29.59      1.61 o 
  -4  12   3        2.69        1.97      0.57 o 
  -3  12   3       77.42       78.18      2.31 o 
  -2  12   3       21.83       22.53      1.10 o 
  -1  12   3        1.38        1.53      0.39 o 
   0  12   3       63.48       65.34      1.58 o 
   1  12   3      105.13      103.32      1.99 o 
   2  12   3      146.93      145.39      3.12 o 
   3  12   3        8.68        9.90      1.28 o 
   4  12   3       39.02       36.87      1.10 o 
   5  12   3        0.37        0.33      0.28 o 
   6  12   3        0.89        0.44      0.39 o 
   7  12   3       41.40       40.92      1.12 o 
   8  12   3       15.27       14.28      0.80 o 
   9  12   3        0.51       -0.06      0.49 o 
  10  12   3       89.54       89.76      2.95 o 
  11  12   3      170.40      175.76      3.31 o 
  12  12   3        0.03       -0.10      0.55 o 
  13  12   3       14.30       14.55      1.40 o 
  -4  13   3       29.09       32.57      1.38 o 
  -3  13   3        8.92        9.48      0.84 o 
  -2  13   3        2.50        2.08      0.48 o 
  -1  13   3       43.49       44.81      1.66 o 
   0  13   3       18.95       18.12      0.91 o 
   1  13   3       38.62       39.25      1.24 o 
   2  13   3       10.63       10.37      1.13 o 
   3  13   3      143.18      137.88      2.91 o 
   4  13   3      140.02      133.31      2.36 o 
   5  13   3       19.01       19.60      0.82 o 
   6  13   3      116.41      115.85      2.36 o 
   7  13   3       14.65       15.09      0.88 o 
   8  13   3        0.21        0.11      0.32 o 
   9  13   3      113.03      112.81      2.41 o 
  10  13   3       12.05       12.95      0.98 o 
  11  13   3       38.68       39.91      1.52 o 
  12  13   3        1.86        2.15      0.80 o 
  -2  14   3       11.95        9.97      0.86 o 
  -1  14   3        9.84       10.07      0.82 o 
   0  14   3        0.13       -0.17      0.34 o 
   1  14   3       60.21       61.43      2.50 o 
   2  14   3        0.53       -0.17      0.34 o 
   3  14   3       78.64       79.08      1.80 o 
   4  14   3       73.82       74.33      1.75 o 
   5  14   3      342.19      342.65      4.62 o 
   6  14   3      108.78      115.01      2.09 o 
   7  14   3       39.46       39.22      1.24 o 
   8  14   3      184.60      187.64      3.23 o 
   9  14   3       35.62       39.64      2.73 o 
  10  14   3       66.02       69.52      1.96 o 
  11  14   3       10.15        9.95      1.18 o 
   0  15   3        5.78        4.64      1.11 o 
   1  15   3        7.59        7.95      0.73 o 
   2  15   3        0.14        0.16      0.36 o 
   3  15   3        1.83        1.98      0.75 o 
   4  15   3      114.81      117.59      2.32 o 
   5  15   3       86.81       87.34      1.97 o 
   6  15   3        2.27        0.88      0.46 o 
   7  15   3        0.03        0.23      0.40 o 
   8  15   3       29.89       28.10      1.19 o 
   9  15   3        1.51        1.26      0.78 o 
   4  16   3       73.51       76.06      2.14 o 
   5  16   3       17.96       16.47      1.08 o 
   6  16   3       31.68       29.59      1.38 o 
  -6 -13   4       76.33       76.12      2.92 o 
  -5 -13   4      144.36      147.27      4.60 o 
  -4 -13   4       96.46      105.43      3.53 o 
  -3 -13   4        1.65        1.73      0.66 o 
  -2 -13   4        1.02        0.54      0.60 o 
  -1 -13   4        1.42        0.72      0.62 o 
   0 -13   4        4.02        5.31      0.90 o 
  -9 -12   4       15.21       16.04      1.59 o 
  -8 -12   4        0.57       -0.27      1.06 o 
  -7 -12   4        0.02       -0.25      0.76 o 
  -6 -12   4       27.53       29.78      3.36 o 
  -5 -12   4       19.49       20.65      1.41 o 
  -4 -12   4        0.01       -0.06      0.45 o 
  -3 -12   4        1.06        1.51      0.51 o 
  -2 -12   4        0.87        0.67      0.44 o 
  -1 -12   4        0.51        0.78      0.45 o 
   0 -12   4       11.50       15.42      1.24 o 
   1 -12   4       75.32       78.88      2.39 o 
   2 -12   4        0.20        0.19      0.68 o 
   3 -12   4        0.21       -0.07      1.49 o 
 -10 -11   4       14.57       16.86      1.66 o 
  -9 -11   4        4.06        1.94      0.83 o 
  -8 -11   4        0.53        0.14      0.67 o 
  -7 -11   4       92.67       90.10      3.04 o 
  -6 -11   4        1.86        1.62      0.52 o 
  -5 -11   4        1.24        0.45      0.43 o 
  -4 -11   4        0.51        0.58      0.38 o 
  -3 -11   4        0.05        0.14      0.36 o 
  -2 -11   4        5.50        5.92      0.68 o 
  -1 -11   4       21.84       23.21      1.12 o 
   0 -11   4       23.09       24.04      1.26 o 
   1 -11   4       19.51       18.53      1.10 o 
   2 -11   4       38.57       44.45      1.77 o 
   3 -11   4      327.30      348.18      6.95 o 
   4 -11   4       73.75       75.60      2.93 o 
   5 -11   4       22.41       18.53      2.45 o 
 -11 -10   4        0.32        0.03      1.23 o 
 -10 -10   4       17.66       23.26      2.66 o 
  -9 -10   4       13.40       12.34      1.40 o 
  -8 -10   4      162.91      155.09      4.04 o 
  -7 -10   4       21.00       19.31      2.30 o 
  -6 -10   4       19.43       21.45      1.02 o 
  -5 -10   4        0.00        0.52      0.37 o 
  -4 -10   4       32.53       33.23      1.10 o 
  -3 -10   4       38.25       40.21      1.18 o 
  -2 -10   4       32.77       34.01      1.10 o 
  -1 -10   4        3.99        4.94      0.61 o 
   0 -10   4       16.39       16.56      1.27 o 
   1 -10   4       39.24       38.55      1.31 o 
   2 -10   4       10.12        9.67      0.83 o 
   3 -10   4        6.92        8.62      1.06 o 
   4 -10   4       18.82       20.75      1.73 o 
   5 -10   4       41.55       44.59      3.69 o 
   6 -10   4        3.17        1.41      0.85 o 
 -11  -9   4       42.49       45.36      3.21 o 
 -10  -9   4       97.17      101.42      4.67 o 
  -9  -9   4        0.00        0.09      0.41 o 
  -8  -9   4        0.06       -0.26      0.47 o 
  -7  -9   4      535.03      527.54      6.31 o 
  -6  -9   4      117.50      121.55      2.12 o 
  -5  -9   4        3.00        3.73      0.53 o 
  -4  -9   4        8.23        8.90      0.59 o 
  -3  -9   4      114.51      114.43      1.93 o 
  -2  -9   4       84.48       87.02      1.65 o 
  -1  -9   4        2.10        2.62      0.43 o 
   0  -9   4       11.75       12.07      0.81 o 
   1  -9   4      129.79      123.45      2.28 o 
   2  -9   4        7.83        8.69      0.74 o 
   3  -9   4        3.68        3.23      0.55 o 
   4  -9   4        1.29        1.31      0.51 o 
   5  -9   4        0.51       -0.84      1.12 o 
   6  -9   4        7.47        7.72      1.20 o 
   7  -9   4       33.61       35.38      2.05 o 
 -12  -8   4        4.69        3.70      1.48 o 
 -11  -8   4      103.38      107.08      4.75 o 
 -10  -8   4       59.82       62.39      2.69 o 
  -9  -8   4        2.17        2.48      0.96 o 
  -8  -8   4       41.16       42.56      2.16 o 
  -7  -8   4       80.84       88.24      1.99 o 
  -6  -8   4      122.15      125.06      1.87 o 
  -5  -8   4      240.34      246.14      3.46 o 
  -4  -8   4      213.32      220.41      3.14 o 
  -3  -8   4        3.04        3.37      0.38 o 
  -2  -8   4       77.04       76.96      1.31 o 
  -1  -8   4       32.91       35.08      1.00 o 
   0  -8   4        1.10        1.69      0.52 o 
   1  -8   4      158.64      151.57      2.46 o 
   2  -8   4        4.48        4.08      0.54 o 
   3  -8   4       23.64       18.68      0.97 o 
   4  -8   4        0.20       -0.32      0.32 o 
   5  -8   4       27.12       28.49      2.48 o 
   6  -8   4       10.34       11.81      1.36 o 
   7  -8   4       84.21       85.72      3.00 o 
   8  -8   4       50.84       47.78      3.29 o 
 -12  -7   4       15.92       12.18      1.81 o 
 -11  -7   4      108.26      111.67      4.75 o 
 -10  -7   4       53.63       50.33      2.33 o 
  -9  -7   4        0.73        0.71      0.77 o 
  -8  -7   4        8.79       10.31      0.86 o 
  -7  -7   4       77.45       82.79      1.63 o 
  -6  -7   4      221.33      225.49      2.53 o 
  -5  -7   4       62.21       62.31      1.03 o 
  -4  -7   4        7.42        6.81      0.41 o 
  -3  -7   4       70.12       64.78      1.00 o 
  -2  -7   4       38.22       36.48      0.72 o 
  -1  -7   4       39.76       41.12      0.90 o 
   0  -7   4       14.31       15.53      0.67 o 
   1  -7   4      577.92      536.35      5.13 o 
   2  -7   4       36.42       34.26      1.55 o 
   3  -7   4        7.54       11.17      0.68 o 
   4  -7   4        0.00       -0.13      0.31 o 
   5  -7   4        9.97       11.79      0.99 o 
   6  -7   4      190.30      190.56      4.43 o 
   7  -7   4        8.24        8.17      1.17 o 
   8  -7   4        1.80        1.13      1.31 o 
   9  -7   4        0.75        0.34      1.25 o 
 -13  -6   4        8.05        6.64      1.54 o 
 -12  -6   4       41.28       43.55      2.90 o 
 -11  -6   4        7.86        5.30      1.88 o 
 -10  -6   4        4.89        5.93      0.80 o 
  -9  -6   4       16.56       15.44      0.90 o 
  -8  -6   4       14.29       13.42      0.80 o 
  -7  -6   4       13.42       13.27      0.71 o 
  -6  -6   4       40.20       44.91      1.18 o 
  -5  -6   4      577.34      572.24      4.54 o 
  -4  -6   4      634.67      631.27      4.86 o 
  -3  -6   4      669.77      651.96      5.83 o 
  -2  -6   4        4.54        5.34      0.37 o 
  -1  -6   4       52.13       58.93      0.76 o 
   0  -6   4      231.61      210.32      1.63 o 
   1  -6   4       76.14       58.14      0.79 o 
   2  -6   4      562.02      487.01      3.75 o 
   3  -6   4      325.83      306.44      3.01 o 
   4  -6   4      152.04      151.20      2.52 o 
   5  -6   4        0.23        0.03      0.35 o 
   6  -6   4        8.27       11.31      1.27 o 
   7  -6   4        8.37        8.59      1.13 o 
   8  -6   4       67.28       65.45      3.51 o 
   9  -6   4       51.38       49.66      3.20 o 
  10  -6   4        1.43        1.73      1.24 o 
 -13  -5   4        1.93        1.39      1.05 o 
 -12  -5   4        6.84        8.47      1.18 o 
 -11  -5   4       16.39       20.10      1.26 o 
 -10  -5   4        3.67        2.54      0.90 o 
  -9  -5   4        0.00        0.83      0.38 o 
  -8  -5   4      167.18      163.79      2.45 o 
  -7  -5   4      221.06      201.49      2.45 o 
  -6  -5   4       24.79       23.40      0.69 o 
  -5  -5   4      146.64      146.07      1.97 o 
  -4  -5   4      977.93      974.75      6.97 o 
  -3  -5   4      224.12      207.60      1.73 o 
  -2  -5   4      522.85      500.56      3.25 o 
  -1  -5   4      309.07      296.31      1.95 o 
   0  -5   4      124.18      123.91      1.17 o 
   1  -5   4       82.22       83.24      0.94 o 
   2  -5   4      308.10      283.63      2.42 o 
   3  -5   4       28.82       25.98      0.75 o 
   4  -5   4       55.74       56.93      1.05 o 
   5  -5   4       81.73       79.42      1.30 o 
   6  -5   4        2.38        2.31      0.47 o 
   7  -5   4       52.73       54.43      2.25 o 
   8  -5   4       11.30        9.42      1.69 o 
   9  -5   4       17.63       23.23      2.28 o 
  10  -5   4        1.13        0.37      1.15 o 
  11  -5   4       12.98       13.88      2.10 o 
 -13  -4   4        1.34        1.65      1.19 o 
 -12  -4   4       47.54       48.73      2.31 o 
 -11  -4   4        0.50        0.38      0.75 o 
 -10  -4   4        0.27        1.03      0.46 o 
  -9  -4   4       21.82       20.79      1.12 o 
  -8  -4   4      340.64      314.31      3.74 o 
  -7  -4   4       40.80       41.62      1.27 o 
  -6  -4   4      110.03       94.92      1.47 o 
  -5  -4   4        7.91       11.08      0.41 o 
  -4  -4   4       93.66       92.20      0.81 o 
  -3  -4   4      201.00      190.05      1.70 o 
  -2  -4   4       61.27       62.45      0.75 o 
  -1  -4   4       11.69       13.63      0.32 o 
   0  -4   4        3.06        4.67      0.21 o 
   1  -4   4      103.44      104.82      0.94 o 
   2  -4   4        3.09        5.68      0.28 o 
   3  -4   4      309.73      268.89      2.61 o 
   4  -4   4     1726.79     1679.95     11.66 o 
   5  -4   4       47.27       44.76      1.02 o 
   6  -4   4      231.26      224.71      3.02 o 
   7  -4   4       32.42       33.88      1.21 o 
   8  -4   4        2.49        1.60      0.60 o 
   9  -4   4       26.09       27.49      1.07 o 
  10  -4   4        3.01        3.26      1.30 o 
  11  -4   4       13.38        1.72      1.03 o 
  12  -4   4       24.29       28.42      2.61 o 
 -13  -3   4       58.56       63.68      3.48 o 
 -12  -3   4       29.30       31.53      2.01 o 
 -11  -3   4        0.38        1.18      0.96 o 
 -10  -3   4        5.65        4.27      1.07 o 
  -9  -3   4       20.10       18.47      0.94 o 
  -8  -3   4      227.12      205.79      2.76 o 
  -7  -3   4       68.90       73.04      1.44 o 
  -6  -3   4       39.61       38.51      0.63 o 
  -5  -3   4        2.45        1.57      0.21 o 
  -4  -3   4       50.75       56.08      0.67 o 
  -3  -3   4       64.11       64.45      0.71 o 
  -2  -3   4        5.33        4.78      0.28 o 
  -1  -3   4      689.30      740.64      4.08 o 
   0  -3   4      218.18      192.09      1.35 o 
   1  -3   4      461.04      508.13      2.97 o 
   2  -3   4        3.65        8.97      0.34 o 
   3  -3   4        2.14        1.74      0.20 o 
   4  -3   4      379.18      356.49      2.54 o 
   5  -3   4       70.61       70.22      2.07 o 
   6  -3   4      175.47      163.84      2.20 o 
   7  -3   4       19.15       18.64      1.84 o 
   8  -3   4       12.38       12.38      1.33 o 
   9  -3   4       26.59       30.36      1.47 o 
  10  -3   4        0.23        0.00      0.48 o 
  11  -3   4       49.28       53.99      3.12 o 
  12  -3   4        1.79        0.81      1.25 o 
 -13  -2   4       10.60        7.17      1.78 o 
 -12  -2   4       34.78       37.98      2.84 o 
 -11  -2   4       36.79       36.74      1.44 o 
 -10  -2   4        0.23        0.37      0.43 o 
  -9  -2   4       10.74        9.02      0.65 o 
  -8  -2   4        0.01       -0.07      0.25 o 
  -7  -2   4        9.15        6.92      0.40 o 
  -6  -2   4       69.47       76.10      0.94 o 
  -5  -2   4       76.72       94.42      0.97 o 
  -4  -2   4       97.42      102.92      0.95 o 
  -3  -2   4       64.89       71.64      0.76 o 
  -2  -2   4        3.34        3.86      0.20 o 
  -1  -2   4        0.01        0.25      0.09 o 
   0  -2   4     5173.16     5611.99     39.11 o 
   1  -2   4      376.58      427.49      2.63 o 
   2  -2   4      583.97      665.43      4.31 o 
   3  -2   4        1.50        0.18      0.12 o 
   4  -2   4        5.01        6.48      0.31 o 
   5  -2   4      318.58      313.89      2.59 o 
   6  -2   4       25.76       22.88      0.59 o 
   7  -2   4       65.55       65.91      1.67 o 
   8  -2   4       49.54       45.77      2.65 o 
   9  -2   4       20.26       20.06      1.23 o 
  10  -2   4        0.76        1.97      0.69 o 
  11  -2   4       11.90       14.24      0.99 o 
  12  -2   4      169.17      183.13      3.96 o 
  13  -2   4       17.88       20.78      2.29 o 
 -13  -1   4        9.73       10.04      1.97 o 
 -12  -1   4        9.44        7.66      1.83 o 
 -11  -1   4        4.00        3.60      1.41 o 
 -10  -1   4       23.43       25.17      1.11 o 
  -9  -1   4        9.47        9.00      0.59 o 
  -8  -1   4      244.47      245.13      2.36 o 
  -7  -1   4       33.59       30.35      0.61 o 
  -6  -1   4       45.04       44.68      0.71 o 
  -5  -1   4       62.37       64.42      0.81 o 
  -4  -1   4      296.79      309.65      2.06 o 
  -3  -1   4      147.90      141.93      1.24 o 
  -2  -1   4      501.31      495.58      3.68 o 
  -1  -1   4        4.78        6.56      0.36 o 
   0  -1   4     1842.94     1970.99     11.16 o 
   1  -1   4     1737.04     1955.80     13.48 o 
   2  -1   4     1367.33     1468.42      9.52 o 
   3  -1   4      614.04      634.93      4.71 o 
   4  -1   4       33.29       24.52      0.47 o 
   5  -1   4        1.65        0.10      0.15 o 
   6  -1   4       53.87       55.44      0.80 o 
   7  -1   4       10.58       13.63      0.64 o 
   8  -1   4        9.73        3.80      0.70 o 
   9  -1   4        2.45        3.64      0.72 o 
  10  -1   4       10.77        8.43      0.99 o 
  11  -1   4       16.55       15.29      1.04 o 
  12  -1   4        9.95       10.52      1.13 o 
  13  -1   4        6.47        7.87      1.05 o 
 -13   0   4        0.26        1.62      1.43 o 
 -12   0   4        0.96        0.83      1.21 o 
 -11   0   4       23.36       19.96      2.35 o 
 -10   0   4       33.53       36.12      2.45 o 
  -9   0   4      135.98      133.43      2.13 o 
  -8   0   4       69.77       68.65      1.10 o 
  -7   0   4       44.68       43.47      0.77 o 
  -6   0   4        0.81        0.83      0.19 o 
  -5   0   4       66.29       70.01      0.87 o 
  -4   0   4     1005.86     1028.77      6.37 o 
  -3   0   4      326.37      333.08      2.33 o 
  -2   0   4      245.64      227.89      1.78 o 
  -1   0   4      213.81      218.39      1.90 o 
   0   0   4       51.95       53.68      0.66 o 
   1   0   4     1032.16     1072.16      6.94 o 
   2   0   4       46.01       52.84      0.75 o 
   3   0   4      356.91      424.51      3.11 o 
   4   0   4      175.06      186.30      1.54 o 
   5   0   4      127.32      145.35      1.27 o 
   6   0   4        1.99        1.21      0.18 o 
   7   0   4       49.04       46.58      0.86 o 
   8   0   4      119.99      102.44      1.66 o 
   9   0   4        8.35        9.50      0.80 o 
  10   0   4       91.74       88.72      2.10 o 
  11   0   4       33.61       28.46      5.06 o 
  12   0   4       23.73       23.06      1.18 o 
  13   0   4       25.62       27.08      1.53 o 
  14   0   4        0.57        0.99      1.00 o 
 -13   1   4        1.52        1.45      1.45 o 
 -12   1   4        1.43        1.41      1.37 o 
 -11   1   4        1.33        1.22      1.31 o 
 -10   1   4      179.20      187.26      7.77 o 
  -9   1   4        0.72        1.47      0.54 o 
  -8   1   4      138.91      142.49      2.04 o 
  -7   1   4        0.95        1.96      0.30 o 
  -6   1   4        9.34        9.00      0.36 o 
  -5   1   4      161.72      152.98      1.30 o 
  -4   1   4        1.70        3.03      0.19 o 
  -3   1   4      151.28      139.07      1.26 o 
  -2   1   4      828.81      866.83      6.55 o 
  -1   1   4      142.71      180.68      3.01 o 
   0   1   4      535.85      576.37      5.32 o 
   1   1   4      730.75      714.72      5.85 o 
   2   1   4      191.29      177.07      1.70 o 
   3   1   4       11.15        9.61      0.33 o 
   4   1   4        0.07        0.34      0.12 o 
   5   1   4      244.56      279.29      2.11 o 
   6   1   4        2.26        1.01      0.18 o 
   7   1   4       60.77       59.07      0.89 o 
   8   1   4      138.48      106.77      1.48 o 
   9   1   4      262.64      245.41      2.98 o 
  10   1   4        2.85        2.10      0.62 o 
  11   1   4        3.59        2.86      0.61 o 
  12   1   4        0.61        1.29      0.58 o 
  13   1   4       31.12       30.66      1.68 o 
  14   1   4       40.14       37.80      2.66 o 
 -12   2   4        1.38        1.42      1.42 o 
 -11   2   4        0.42        0.15      0.87 o 
 -10   2   4       25.30       23.18      1.59 o 
  -9   2   4      145.82      137.52      2.49 o 
  -8   2   4       17.71       17.59      0.83 o 
  -7   2   4      173.43      159.61      1.95 o 
  -6   2   4        1.24        0.59      0.21 o 
  -5   2   4        4.08        6.30      0.33 o 
  -4   2   4        0.94        1.36      0.21 o 
  -3   2   4      225.32      226.93      1.95 o 
  -2   2   4       38.27       33.36      0.56 o 
  -1   2   4        3.68        6.15      0.27 o 
   0   2   4      764.87      829.78      8.31 o 
   1   2   4       44.98       46.01      0.73 o 
   2   2   4      788.94      794.18      6.12 o 
   3   2   4      439.90      466.65      3.83 o 
   4   2   4      988.35     1117.17      7.36 o 
   5   2   4      127.68      124.13      1.22 o 
   6   2   4       28.60       32.46      0.54 o 
   7   2   4        4.67        2.64      0.26 o 
   8   2   4      317.90      279.29      2.77 o 
   9   2   4       18.57       16.26      0.61 o 
  10   2   4       15.66       16.81      0.81 o 
  11   2   4       48.36       51.40      1.53 o 
  12   2   4       22.87       23.82      1.70 o 
  13   2   4        0.37        0.26      0.73 o 
  14   2   4        0.38       -0.61      1.04 o 
 -12   3   4       15.85       17.76      1.72 o 
 -11   3   4        2.89        2.45      0.85 o 
 -10   3   4        3.61        3.66      0.90 o 
  -9   3   4        7.68       10.14      1.02 o 
  -8   3   4        3.82        5.89      0.58 o 
  -7   3   4       28.11       23.06      0.85 o 
  -6   3   4        0.30        0.41      0.20 o 
  -5   3   4      683.42      646.98      5.17 o 
  -4   3   4        4.34        7.23      0.52 o 
  -3   3   4      206.92      191.37      1.90 o 
  -2   3   4      272.61      294.44      3.42 o 
  -1   3   4     2654.16     2940.47     27.55 o 
   0   3   4     6783.14     7059.39     86.03 o 
   1   3   4       37.43       62.38      0.93 o 
   2   3   4        0.02        0.07      0.09 o 
   3   3   4      390.08      387.82      3.20 o 
   4   3   4      169.47      155.11      1.34 o 
   5   3   4       10.53       10.43      0.31 o 
   6   3   4      186.10      177.82      1.62 o 
   7   3   4       87.44       82.04      1.04 o 
   8   3   4      131.96      123.44      1.63 o 
   9   3   4       48.54       43.60      1.57 o 
  10   3   4        3.67        3.10      0.51 o 
  11   3   4       48.21       52.74      1.70 o 
  12   3   4        0.35        1.83      0.76 o 
  13   3   4       51.93       51.50      2.26 o 
  14   3   4        0.46        1.44      1.22 o 
 -12   4   4        4.92        6.01      1.53 o 
 -11   4   4        0.15       -1.17      1.26 o 
 -10   4   4        0.01       -0.20      0.48 o 
  -9   4   4        4.54        2.17      0.46 o 
  -8   4   4       16.12       13.92      0.84 o 
  -7   4   4       37.34       31.55      1.00 o 
  -6   4   4      239.01      226.65      2.99 o 
  -5   4   4      558.80      552.79      5.61 o 
  -4   4   4       18.06       16.01      0.48 o 
  -3   4   4      208.40      205.34      2.84 o 
  -2   4   4       12.28        6.44      0.28 o 
  -1   4   4      507.82      589.85      4.49 o 
   0   4   4      277.12      321.93      2.52 o 
   1   4   4       57.29       54.50      2.02 o 
   2   4   4      253.74      283.36      2.29 o 
   3   4   4       41.40       50.57      0.59 o 
   4   4   4       83.63       80.43      0.81 o 
   5   4   4       15.97       16.66      0.36 o 
   6   4   4        3.79        2.26      0.20 o 
   7   4   4      260.45      251.11      2.25 o 
   8   4   4      225.07      209.33      2.49 o 
   9   4   4       96.22       90.78      1.41 o 
  10   4   4       19.16       19.01      1.11 o 
  11   4   4        6.25        7.49      0.67 o 
  12   4   4       14.31       15.21      1.16 o 
  13   4   4        7.32        3.67      0.94 o 
  14   4   4        5.38        7.69      1.64 o 
  15   4   4       32.58       34.02      2.76 o 
 -11   5   4        1.33        2.07      0.88 o 
 -10   5   4      117.99      122.45      2.91 o 
  -9   5   4      111.54      112.94      2.28 o 
  -8   5   4        0.63        0.94      0.40 o 
  -7   5   4        0.32        0.55      0.33 o 
  -6   5   4       23.37       24.19      0.95 o 
  -5   5   4      366.28      346.24      3.94 o 
  -4   5   4       35.93       45.09      1.33 o 
  -3   5   4       52.09       55.67      1.13 o 
  -2   5   4      307.49      305.65      2.99 o 
  -1   5   4        1.35        3.10      0.17 o 
   0   5   4       95.30      101.17      0.99 o 
   1   5   4      349.02      344.88      3.52 o 
   2   5   4      533.37      575.52      5.80 o 
   3   5   4      179.45      191.80      1.34 o 
   4   5   4        4.24        5.87      0.19 o 
   5   5   4       46.95       43.64      0.54 o 
   6   5   4       15.24       13.33      0.36 o 
   7   5   4      102.43       90.30      1.05 o 
   8   5   4      961.98      910.77      6.73 o 
   9   5   4       10.07        7.38      0.67 o 
  10   5   4       10.28       10.17      0.71 o 
  11   5   4       80.41       79.19      1.77 o 
  12   5   4        3.53        2.17      0.61 o 
  13   5   4       16.93       20.59      1.90 o 
  14   5   4        0.07        0.05      0.92 o 
  15   5   4       50.87       50.41      3.29 o 
 -10   6   4        0.79        1.66      0.54 o 
  -9   6   4       10.60       10.35      0.94 o 
  -8   6   4        7.85        8.53      0.83 o 
  -7   6   4       20.36       21.06      1.01 o 
  -6   6   4      115.12      109.62      2.81 o 
  -5   6   4        0.37        0.15      0.26 o 
  -4   6   4        1.32        0.68      0.24 o 
  -3   6   4       97.52       97.60      1.51 o 
  -2   6   4        5.48        5.21      0.33 o 
  -1   6   4       91.33      100.38      1.03 o 
   0   6   4       10.45       10.52      0.27 o 
   1   6   4      564.04      612.48      4.55 o 
   2   6   4      969.45     1067.13      8.25 o 
   3   6   4     1482.79     1554.61      8.06 o 
   4   6   4      173.16      180.92      1.25 o 
   5   6   4       16.09        8.92      0.26 o 
   6   6   4        6.60        8.38      0.26 o 
   7   6   4      573.47      544.23      4.18 o 
   8   6   4       58.58       57.11      1.26 o 
   9   6   4       66.31       58.02      1.35 o 
  10   6   4        3.57        5.80      1.71 o 
  11   6   4       15.95       18.19      1.96 o 
  12   6   4       14.18       13.36      0.93 o 
  13   6   4       14.09       15.26      1.30 o 
  14   6   4        6.04        5.06      0.83 o 
  15   6   4       24.96       24.78      2.73 o 
 -10   7   4       16.36       17.89      1.45 o 
  -9   7   4      134.25      144.40      3.11 o 
  -8   7   4       33.29       34.64      1.40 o 
  -7   7   4       13.04       13.84      0.99 o 
  -6   7   4        0.86        1.13      0.38 o 
  -5   7   4       10.71        9.25      0.70 o 
  -4   7   4       85.71       78.59      1.49 o 
  -3   7   4        4.14        3.37      0.35 o 
  -2   7   4       99.85      100.80      1.39 o 
  -1   7   4      397.27      397.68      3.38 o 
   0   7   4      359.29      354.67      2.67 o 
   1   7   4        1.68        0.68      0.10 o 
   2   7   4        0.40        0.35      0.24 o 
   3   7   4     2826.06     2943.68     15.36 o 
   4   7   4      166.60      195.96      1.29 o 
   5   7   4        6.35        6.24      0.28 o 
   6   7   4       40.76       40.57      0.80 o 
   7   7   4       89.75       79.73      1.27 o 
   8   7   4       11.17       14.34      0.59 o 
   9   7   4        6.16        6.18      0.69 o 
  10   7   4       36.65       35.34      1.13 o 
  11   7   4        0.07        0.04      0.35 o 
  12   7   4       12.83       12.83      1.37 o 
  13   7   4       20.06       21.49      1.29 o 
  14   7   4        0.48        0.71      0.66 o 
  15   7   4       12.66       10.85      1.38 o 
  -9   8   4        0.83        0.45      0.49 o 
  -8   8   4       50.14       51.89      1.78 o 
  -7   8   4      159.85      163.52      3.63 o 
  -6   8   4        0.24        0.51      0.40 o 
  -5   8   4        3.01        3.06      0.51 o 
  -4   8   4       16.67       15.37      0.78 o 
  -3   8   4       92.79       96.01      1.63 o 
  -2   8   4      272.94      253.05      2.95 o 
  -1   8   4       72.24       81.50      1.20 o 
   0   8   4       43.94       46.51      0.71 o 
   1   8   4      112.91      103.98      0.98 o 
   2   8   4       13.98       19.35      0.36 o 
   3   8   4      250.56      253.06      1.97 o 
   4   8   4        0.23        0.45      0.12 o 
   5   8   4      163.90      139.02      1.77 o 
   6   8   4       92.39       90.68      1.30 o 
   7   8   4        8.93       10.89      0.50 o 
   8   8   4        8.05        6.06      0.45 o 
   9   8   4       35.88       33.72      0.92 o 
  10   8   4        5.51        6.50      0.64 o 
  11   8   4      277.26      292.31      4.04 o 
  12   8   4        0.01       -0.02      0.43 o 
  13   8   4        6.22        4.29      0.65 o 
  14   8   4       40.70       42.01      2.11 o 
  -8   9   4        0.00       -0.27      0.49 o 
  -7   9   4      185.42      184.42      3.46 o 
  -6   9   4      102.63      104.54      2.72 o 
  -5   9   4        2.72        3.65      0.55 o 
  -4   9   4       28.22       26.16      1.01 o 
  -3   9   4       44.34       41.41      1.26 o 
  -2   9   4       41.29       41.22      1.16 o 
  -1   9   4      278.36      258.00      3.11 o 
   0   9   4        6.40        6.17      0.37 o 
   1   9   4      144.02      149.26      1.70 o 
   2   9   4       20.62       21.67      0.59 o 
   3   9   4       48.54       55.01      0.92 o 
   4   9   4        0.08       -0.07      0.14 o 
   5   9   4        1.24        1.31      0.22 o 
   6   9   4        0.03       -0.05      0.17 o 
   7   9   4       64.33       50.81      1.02 o 
   8   9   4        0.82        0.22      0.21 o 
   9   9   4        0.38        0.32      0.24 o 
  10   9   4       40.00       37.20      1.05 o 
  11   9   4      357.11      358.56      5.35 o 
  12   9   4        0.17        0.34      0.51 o 
  13   9   4        5.01        4.97      0.66 o 
  14   9   4       37.61       43.54      3.20 o 
  -8  10   4       14.78       13.40      1.37 o 
  -7  10   4        0.27        0.43      0.48 o 
  -6  10   4       10.86       12.14      0.97 o 
  -5  10   4       65.53       62.77      1.74 o 
  -4  10   4       18.42       18.34      1.15 o 
  -3  10   4        0.02        0.12      0.28 o 
  -2  10   4        1.30        0.60      0.28 o 
  -1  10   4        0.38        0.30      0.26 o 
   0  10   4       16.72       15.08      0.64 o 
   1  10   4      564.68      565.00      6.04 o 
   2  10   4       21.71       20.57      0.66 o 
   3  10   4        3.56        2.73      0.30 o 
   4  10   4       35.50       33.06      0.83 o 
   5  10   4        2.62        4.29      0.36 o 
   6  10   4      141.49      141.73      1.99 o 
   7  10   4       42.98       27.81      0.77 o 
   8  10   4       23.20       23.95      0.77 o 
   9  10   4       26.03       24.21      0.82 o 
  10  10   4       67.81       72.47      1.51 o 
  11  10   4      104.58      104.98      2.35 o 
  12  10   4       19.17       18.27      1.41 o 
  13  10   4        8.03        6.53      1.38 o 
  14  10   4        0.05        0.81      0.66 o 
  -7  11   4       48.36       48.10      2.10 o 
  -6  11   4       46.68       51.55      3.61 o 
  -5  11   4       30.66       33.08      1.31 o 
  -4  11   4       24.45       23.29      1.07 o 
  -3  11   4       14.70       15.18      0.88 o 
  -2  11   4        5.70        5.79      0.57 o 
  -1  11   4       14.00       13.28      0.95 o 
   0  11   4        0.79        0.50      0.28 o 
   1  11   4      422.23      407.18      4.73 o 
   2  11   4      345.92      349.47      4.13 o 
   3  11   4       49.31       53.73      1.65 o 
   4  11   4       27.10       26.63      0.80 o 
   5  11   4       18.78       17.52      0.68 o 
   6  11   4       62.24       52.44      1.24 o 
   7  11   4        0.01        0.22      0.23 o 
   8  11   4        1.90        0.83      0.30 o 
   9  11   4       16.12       15.64      0.82 o 
  10  11   4        0.31        1.19      0.37 o 
  11  11   4        1.88        1.22      0.47 o 
  12  11   4        0.12        0.59      0.74 o 
  13  11   4        7.64        6.90      1.01 o 
  -5  12   4       19.30       20.43      1.51 o 
  -4  12   4        0.23        0.58      0.53 o 
  -3  12   4       51.48       49.34      1.54 o 
  -2  12   4        9.32        8.51      1.03 o 
  -1  12   4        0.19        0.30      0.30 o 
   0  12   4       16.75       15.93      0.76 o 
   1  12   4        8.62       10.35      0.66 o 
   2  12   4        2.15        2.23      0.36 o 
   3  12   4       15.91       16.29      0.69 o 
   4  12   4      116.13      114.16      1.92 o 
   5  12   4      101.17      102.58      1.84 o 
   6  12   4       41.20       40.11      1.18 o 
   7  12   4       33.53       35.22      1.10 o 
   8  12   4        0.05       -0.05      0.30 o 
   9  12   4       20.95       18.79      0.93 o 
  10  12   4       71.33       73.39      1.72 o 
  11  12   4       22.59       24.56      1.21 o 
  12  12   4        3.98        5.18      0.96 o 
  13  12   4       21.59       22.14      2.42 o 
  -4  13   4        1.70        1.99      0.53 o 
  -3  13   4        2.05        2.75      0.52 o 
  -2  13   4       38.86       43.54      1.37 o 
  -1  13   4        0.45        0.24      0.34 o 
   0  13   4      108.77      106.47      2.05 o 
   1  13   4       56.57       54.70      1.36 o 
   2  13   4       35.19       33.07      2.11 o 
   3  13   4      145.23      142.92      2.32 o 
   4  13   4      302.31      312.34      4.00 o 
   5  13   4       12.28       12.37      0.70 o 
   6  13   4       27.62       29.14      1.00 o 
   7  13   4       19.30       20.70      0.89 o 
   8  13   4       15.35       13.04      0.85 o 
   9  13   4        8.24        8.01      0.72 o 
  10  13   4      162.92      167.05      3.05 o 
  11  13   4        0.16        0.29      0.40 o 
  12  13   4       25.12       23.56      1.27 o 
  -3  14   4        0.83       -0.13      0.73 o 
  -2  14   4       23.12       23.58      1.16 o 
  -1  14   4        6.04        5.38      0.60 o 
   0  14   4       62.77       65.46      1.75 o 
   1  14   4       18.22       19.73      0.86 o 
   2  14   4        6.40        6.83      0.58 o 
   3  14   4        0.15        0.23      0.29 o 
   4  14   4        0.10        0.27      0.30 o 
   5  14   4        3.87        4.20      0.66 o 
   6  14   4        0.07        0.14      0.53 o 
   7  14   4        8.29        6.82      0.63 o 
   8  14   4       13.99       12.98      0.86 o 
   9  14   4       40.68       43.48      1.41 o 
  10  14   4       76.78       77.32      1.99 o 
  11  14   4        7.15        7.56      0.81 o 
   0  15   4        8.01        7.64      0.66 o 
   1  15   4        2.47        2.64      0.45 o 
   2  15   4        1.23        0.58      0.47 o 
   3  15   4        1.22        0.94      0.34 o 
   4  15   4       16.89       16.85      0.96 o 
   5  15   4        2.27        0.97      0.36 o 
   6  15   4       45.37       48.78      1.36 o 
   7  15   4       67.30       71.94      1.72 o 
   8  15   4       15.87       16.44      1.29 o 
   9  15   4       88.33       90.55      2.50 o 
  10  15   4        2.87        2.03      0.62 o 
   3  16   4        0.29        0.79      0.35 o 
   4  16   4        0.93        1.38      0.40 o 
   5  16   4        0.96        0.56      0.39 o 
   6  16   4        0.20       -0.01      0.48 o 
   7  16   4       25.44       24.53      1.16 o 
  -3 -13   5        1.31        1.17      1.04 o 
  -7 -12   5       54.77       58.87      2.62 o 
  -6 -12   5        6.73        8.38      1.26 o 
  -5 -12   5       34.88       33.43      2.42 o 
  -4 -12   5        0.40        0.27      0.70 o 
  -3 -12   5        0.31        0.67      0.70 o 
  -2 -12   5        2.29        1.75      0.78 o 
  -1 -12   5       11.84       11.60      2.28 o 
   0 -12   5       14.25       14.35      1.55 o 
   1 -12   5       26.87       29.58      1.88 o 
   2 -12   5        5.36        6.39      1.20 o 
  -9 -11   5       19.01       19.14      2.55 o 
  -8 -11   5       28.96       28.28      1.84 o 
  -7 -11   5       76.41       78.79      3.19 o 
  -6 -11   5        0.07        0.37      0.71 o 
  -5 -11   5        3.55        3.24      0.77 o 
  -4 -11   5        0.54        0.83      0.62 o 
  -3 -11   5       17.99       19.43      1.43 o 
  -2 -11   5        0.63        1.28      0.96 o 
  -1 -11   5       12.68       14.99      2.28 o 
   0 -11   5      100.43      104.60      3.35 o 
   1 -11   5       30.27       32.56      1.95 o 
   2 -11   5       13.69       12.96      1.50 o 
   3 -11   5       78.04       79.41      3.68 o 
   4 -11   5       88.26       91.03      5.84 o 
 -10 -10   5        4.13        3.00      1.44 o 
  -9 -10   5       35.45       33.51      2.89 o 
  -8 -10   5        9.43        9.20      1.87 o 
  -7 -10   5       10.68       12.50      1.42 o 
  -6 -10   5        0.08       -0.52      0.52 o 
  -5 -10   5       10.52       11.06      1.10 o 
  -4 -10   5       19.79       20.37      1.52 o 
  -3 -10   5       32.01       32.43      1.52 o 
  -2 -10   5        0.24        0.40      0.47 o 
  -1 -10   5      198.15      208.25      3.88 o 
   0 -10   5       12.75       12.44      1.10 o 
   1 -10   5       12.79       10.74      1.28 o 
   2 -10   5       26.61       30.01      1.81 o 
   3 -10   5       24.86       27.49      3.79 o 
   4 -10   5       81.89       84.55      4.30 o 
   5 -10   5        7.98        7.69      1.22 o 
 -11  -9   5        4.16        3.08      1.41 o 
 -10  -9   5       32.12       33.65      2.80 o 
  -9  -9   5       53.29       56.25      3.46 o 
  -8  -9   5       74.87       74.48      4.59 o 
  -7  -9   5       90.26       82.67      2.38 o 
  -6  -9   5        4.91        5.70      0.77 o 
  -5  -9   5        3.06        3.37      0.56 o 
  -4  -9   5        0.50        0.26      0.32 o 
  -3  -9   5        4.36        4.40      0.60 o 
  -2  -9   5      158.16      171.01      2.54 o 
  -1  -9   5        3.00        3.30      0.56 o 
   0  -9   5      159.11      167.09      2.79 o 
   1  -9   5      106.15      109.10      2.59 o 
   2  -9   5        0.18       -0.50      0.50 o 
   3  -9   5        3.32        3.92      1.00 o 
   4  -9   5       33.63       35.30      1.95 o 
   5  -9   5       57.99       55.57      4.24 o 
   6  -9   5        1.95        3.17      0.95 o 
   7  -9   5        2.81        2.13      1.43 o 
 -11  -8   5      161.47      154.66      5.83 o 
 -10  -8   5        1.65       -0.91      1.08 o 
  -9  -8   5        3.61        4.64      2.43 o 
  -7  -8   5        0.94        1.14      0.52 o 
  -6  -8   5       12.44       15.78      1.10 o 
  -5  -8   5        4.03        4.54      0.59 o 
  -4  -8   5       11.03        9.61      0.86 o 
  -3  -8   5       26.52       28.16      0.84 o 
  -2  -8   5        1.52        2.16      0.40 o 
  -1  -8   5       21.84       19.29      0.84 o 
   0  -8   5        2.96        2.47      0.47 o 
   1  -8   5       50.26       53.70      1.44 o 
   2  -8   5      109.55      109.29      2.53 o 
   3  -8   5        2.03        1.83      0.72 o 
   4  -8   5       44.71       45.86      2.06 o 
   5  -8   5       15.57       12.42      1.37 o 
   6  -8   5       46.06       40.87      2.09 o 
   7  -8   5        0.00        0.29      1.19 o 
   8  -8   5       36.94       39.27      3.00 o 
 -12  -7   5       37.63       37.69      2.79 o 
 -11  -7   5        8.88       10.26      1.82 o 
 -10  -7   5      102.08      105.91      5.03 o 
  -9  -7   5       78.02       77.43      2.87 o 
  -8  -7   5       26.63       30.50      1.14 o 
  -7  -7   5       28.47       29.10      1.17 o 
  -6  -7   5       28.39       27.51      0.91 o 
  -5  -7   5       30.86       29.22      0.92 o 
  -4  -7   5        0.00        0.26      0.25 o 
  -3  -7   5        0.08       -0.05      0.21 o 
  -2  -7   5        0.96        0.47      0.27 o 
  -1  -7   5       72.62       74.84      1.13 o 
   0  -7   5      152.77      139.28      1.65 o 
   1  -7   5      121.51      124.27      1.54 o 
   2  -7   5        0.34        0.95      0.34 o 
   3  -7   5      135.46      140.17      2.84 o 
   4  -7   5       34.43       31.48      1.68 o 
   5  -7   5       25.01       24.82      1.55 o 
   6  -7   5      118.84      129.90      6.25 o 
   7  -7   5       44.53       43.49      3.01 o 
   8  -7   5       25.03       22.83      2.51 o 
   9  -7   5        0.13        3.02      1.31 o 
 -12  -6   5      210.42      229.67      7.03 o 
 -11  -6   5       52.53       57.90      3.29 o 
 -10  -6   5       21.71       20.21      2.79 o 
  -9  -6   5       73.85       77.53      2.10 o 
  -8  -6   5       15.20       15.15      1.42 o 
  -7  -6   5       19.36       20.87      1.01 o 
  -6  -6   5       16.47       13.85      0.82 o 
  -5  -6   5       18.30       20.87      0.92 o 
  -4  -6   5       18.44       18.36      0.68 o 
  -3  -6   5        4.89        6.83      0.42 o 
  -2  -6   5       21.39       22.65      0.67 o 
  -1  -6   5       25.55       24.43      0.60 o 
   0  -6   5      353.45      328.72      2.57 o 
   1  -6   5      156.05      142.88      1.48 o 
   2  -6   5       27.05       48.51      0.92 o 
   3  -6   5      144.23      150.99      1.95 o 
   4  -6   5       17.96       18.98      1.30 o 
   5  -6   5      142.70      138.36      3.12 o 
   6  -6   5        5.29        5.45      0.94 o 
   7  -6   5        3.48        6.22      1.51 o 
   8  -6   5        0.30        0.42      1.15 o 
   9  -6   5        7.84       12.98      1.96 o 
  10  -6   5       23.76       26.39      2.56 o 
 -12  -5   5        3.33        3.90      0.93 o 
 -11  -5   5       31.38       35.06      1.81 o 
 -10  -5   5        9.65        8.50      0.94 o 
  -9  -5   5        2.05        1.69      0.47 o 
  -8  -5   5        0.93        2.21      0.52 o 
  -7  -5   5       10.01        7.57      0.79 o 
  -6  -5   5       55.10       55.86      1.62 o 
  -5  -5   5        0.96        1.12      0.36 o 
  -4  -5   5      315.41      295.74      3.28 o 
  -3  -5   5        0.24        0.43      0.20 o 
  -2  -5   5     1247.40     1226.60      7.60 o 
  -1  -5   5        3.64        3.40      0.25 o 
   0  -5   5       89.53       77.81      0.97 o 
   1  -5   5        5.22        6.82      0.34 o 
   2  -5   5       34.35       28.55      0.64 o 
   3  -5   5       15.31        9.49      0.48 o 
   4  -5   5      144.09      142.04      2.67 o 
   5  -5   5      151.16      141.77      3.84 o 
   6  -5   5        1.00        1.19      0.56 o 
   7  -5   5       78.80       84.59      2.28 o 
   8  -5   5        0.75        0.31      1.04 o 
   9  -5   5        0.13        0.35      1.08 o 
  10  -5   5       12.52       12.83      1.95 o 
  11  -5   5       46.52       50.41      3.27 o 
 -13  -4   5       13.66       17.54      2.10 o 
 -12  -4   5        0.65        0.03      0.73 o 
 -11  -4   5       47.79       51.06      3.61 o 
 -10  -4   5       49.14       50.83      1.72 o 
  -9  -4   5       13.87       13.05      0.88 o 
  -8  -4   5      118.98      113.45      2.52 o 
  -7  -4   5       39.49       44.22      1.29 o 
  -6  -4   5       18.33       15.88      1.33 o 
  -5  -4   5       48.78       48.77      1.44 o 
  -4  -4   5      701.13      689.27      4.34 o 
  -3  -4   5      550.38      527.38      3.14 o 
  -2  -4   5      122.58      121.33      1.09 o 
  -1  -4   5       73.45       81.88      0.85 o 
   0  -4   5      105.20       99.94      0.98 o 
   1  -4   5      116.22      139.52      1.24 o 
   2  -4   5       44.47       48.74      0.76 o 
   3  -4   5        0.27        0.29      0.21 o 
   4  -4   5      244.45      229.72      3.36 o 
   5  -4   5      116.88      112.99      1.82 o 
   6  -4   5       29.94       26.88      1.30 o 
   7  -4   5       58.85       58.56      1.91 o 
   8  -4   5       34.46       36.40      1.57 o 
   9  -4   5       11.03       10.19      1.03 o 
  10  -4   5        3.66        0.29      0.67 o 
  11  -4   5       23.07       20.22      2.28 o 
 -13  -3   5        5.34        6.07      1.64 o 
 -12  -3   5        4.45        5.41      1.58 o 
 -11  -3   5       25.74       26.70      1.52 o 
 -10  -3   5       20.73       21.49      1.22 o 
  -9  -3   5       20.96       17.92      1.18 o 
  -8  -3   5        0.21        1.45      0.45 o 
  -7  -3   5       67.14       56.95      1.42 o 
  -6  -3   5        0.25       -0.11      0.21 o 
  -5  -3   5       20.44       22.62      0.53 o 
  -4  -3   5       24.71       20.53      0.41 o 
  -3  -3   5       31.40       24.79      0.46 o 
  -2  -3   5       65.50       65.57      0.73 o 
  -1  -3   5        0.18        0.17      0.12 o 
   0  -3   5      184.70      195.34      1.56 o 
   1  -3   5       38.11       45.15      0.64 o 
   2  -3   5      479.01      509.11      3.56 o 
   3  -3   5      105.35      100.21      1.19 o 
   4  -3   5      132.22      125.10      1.38 o 
   5  -3   5       26.72       25.85      0.83 o 
   6  -3   5       89.00       76.83      2.14 o 
   7  -3   5       31.17       38.12      1.55 o 
   8  -3   5       27.26       29.60      1.44 o 
   9  -3   5        0.26        0.01      0.53 o 
  10  -3   5       29.13       31.83      3.41 o 
  11  -3   5        0.30        0.30      0.66 o 
  12  -3   5       51.19       56.59      3.26 o 
 -13  -2   5        2.06        3.74      1.60 o 
 -11  -2   5       43.99       45.21      3.09 o 
 -10  -2   5       19.33       21.83      1.12 o 
  -9  -2   5       42.80       41.53      1.52 o 
  -8  -2   5       72.66       69.83      1.40 o 
  -7  -2   5       21.71       21.45      0.68 o 
  -6  -2   5       28.51       27.12      0.57 o 
  -5  -2   5        2.55        2.10      0.22 o 
  -4  -2   5      160.35      163.13      1.28 o 
  -3  -2   5      352.78      369.41      2.46 o 
  -2  -2   5      369.23      366.64      2.98 o 
  -1  -2   5      184.78      196.96      1.69 o 
   0  -2   5       26.94       19.11      0.44 o 
   1  -2   5      199.32      245.89      1.72 o 
   2  -2   5      149.77      150.33      1.36 o 
   3  -2   5      594.48      602.60      4.90 o 
   4  -2   5     2009.57     1958.31     12.35 o 
   5  -2   5      278.31      253.85      2.42 o 
   6  -2   5      126.24      121.63      1.66 o 
   7  -2   5       57.35       52.46      1.75 o 
   9  -2   5      134.27      143.92      3.30 o 
  10  -2   5      149.42      148.53      4.73 o 
  11  -2   5        2.77        2.96      0.81 o 
  12  -2   5       18.87       21.64      1.46 o 
  13  -2   5       80.43       92.51      3.85 o 
 -13  -1   5       22.64        2.10      1.12 o 
 -12  -1   5        0.04        0.62      1.30 o 
 -11  -1   5        7.98        9.58      1.83 o 
 -10  -1   5       38.91       36.74      2.50 o 
  -9  -1   5        1.32        2.12      0.42 o 
  -8  -1   5       10.93       11.07      0.62 o 
  -7  -1   5       44.31       40.45      0.78 o 
  -6  -1   5      223.54      208.59      1.86 o 
  -5  -1   5       13.74       10.88      0.39 o 
  -4  -1   5       14.63       11.16      0.38 o 
  -3  -1   5        0.30       -0.10      0.10 o 
  -2  -1   5      137.90      137.73      1.14 o 
  -1  -1   5      231.98      292.60      2.39 o 
   0  -1   5      773.18      902.98      5.40 o 
   1  -1   5     2283.20     2501.24     14.99 o 
   2  -1   5        6.64        6.64      0.29 o 
   3  -1   5      118.56      139.73      1.47 o 
   4  -1   5      503.13      534.07      3.87 o 
   5  -1   5       38.54       39.44      0.62 o 
   6  -1   5      214.14      206.73      2.09 o 
   7  -1   5       34.50       32.21      0.83 o 
   8  -1   5       25.47       22.67      1.00 o 
   9  -1   5        6.49        7.47      0.88 o 
  10  -1   5       22.12       15.34      3.26 o 
  11  -1   5        0.66        0.08      0.69 o 
  12  -1   5       73.61       80.95      2.02 o 
  13  -1   5        1.89        2.78      1.21 o 
 -12   0   5        3.80        3.74      1.60 o 
 -11   0   5        6.76        7.62      1.74 o 
 -10   0   5        0.48        0.84      0.68 o 
  -9   0   5       55.91       57.18      1.74 o 
  -8   0   5      127.25      121.54      2.16 o 
  -7   0   5       20.12       21.86      0.56 o 
  -6   0   5       45.79       45.47      0.73 o 
  -5   0   5        6.02        2.62      0.23 o 
  -4   0   5      378.00      421.92      2.96 o 
  -3   0   5      217.09      249.79      1.89 o 
  -2   0   5      204.23      217.03      1.64 o 
  -1   0   5        2.12        4.90      0.29 o 
   0   0   5      287.35      287.71      2.46 o 
   1   0   5      297.09      326.49      2.43 o 
   2   0   5        5.28        5.52      0.51 o 
   3   0   5        0.03       -0.10      0.10 o 
   4   0   5      235.72      249.46      2.06 o 
   5   0   5      301.37      274.37      2.14 o 
   6   0   5      367.75      341.94      2.80 o 
   7   0   5      341.41      303.27      2.79 o 
   8   0   5        4.60        3.93      0.43 o 
   9   0   5       59.42       58.22      1.38 o 
  10   0   5        9.22       12.25      1.72 o 
  11   0   5       18.21       17.62      1.27 o 
  12   0   5       59.47       61.22      2.08 o 
  13   0   5       36.99       42.48      1.93 o 
 -12   1   5        4.08        5.91      1.69 o 
 -11   1   5       28.87       35.39      3.00 o 
 -10   1   5      186.76      180.51      4.28 o 
  -9   1   5      196.07      191.61      3.47 o 
  -8   1   5        0.43        0.14      0.26 o 
  -7   1   5        0.57        0.59      0.32 o 
  -6   1   5       63.42       56.11      0.94 o 
  -5   1   5       84.25       90.13      1.11 o 
  -4   1   5      129.70      125.69      1.30 o 
  -3   1   5       56.59       63.61      0.80 o 
  -2   1   5        2.03        2.62      0.38 o 
  -1   1   5      144.58      158.63      2.11 o 
   0   1   5        0.88        1.61      0.17 o 
   1   1   5       86.08       75.31      3.19 o 
   2   1   5      615.55      621.33      5.03 o 
   3   1   5       36.52       27.32      0.54 o 
   4   1   5       52.72       53.19      0.72 o 
   5   1   5        9.07        8.10      0.32 o 
   6   1   5       83.87       84.76      1.03 o 
   7   1   5        1.96        6.07      0.38 o 
   8   1   5      169.44      142.62      1.68 o 
   9   1   5      229.80      201.55      2.81 o 
  10   1   5       66.54       69.92      1.54 o 
  11   1   5       57.90       57.72      1.65 o 
  12   1   5      106.60      110.28      4.33 o 
  14   1   5       22.77       24.38      2.28 o 
 -12   2   5        9.44        9.12      1.95 o 
 -11   2   5        0.47        0.24      0.68 o 
 -10   2   5       52.79       58.62      2.37 o 
  -9   2   5      418.19      424.30      5.09 o 
  -8   2   5      206.47      193.30      2.85 o 
  -7   2   5       31.34       27.33      0.76 o 
  -6   2   5      109.78      106.92      1.47 o 
  -5   2   5        1.75        2.68      0.26 o 
  -4   2   5      126.35      126.17      1.30 o 
  -3   2   5      111.40      106.65      1.18 o 
  -2   2   5       57.17       65.84      0.89 o 
  -1   2   5      171.61      202.69      1.84 o 
   0   2   5      141.88      144.48      1.85 o 
   1   2   5      151.31      168.26      2.60 o 
   2   2   5       33.77       29.81      0.54 o 
   3   2   5       48.37       46.09      0.66 o 
   4   2   5      412.68      475.23      3.92 o 
   5   2   5      370.51      402.71      3.04 o 
   6   2   5      249.02      243.46      2.12 o 
   7   2   5        4.84        0.89      0.19 o 
   8   2   5        2.78        4.06      0.32 o 
   9   2   5       28.79       24.54      0.69 o 
  10   2   5        2.50        4.56      0.63 o 
  11   2   5       28.33       26.09      1.25 o 
  12   2   5       90.95      102.69      4.37 o 
  13   2   5      164.46      173.26      5.83 o 
  14   2   5       31.56       18.31      2.12 o 
 -12   3   5        0.32        0.47      1.43 o 
 -11   3   5       10.60       13.22      1.47 o 
 -10   3   5        0.27        0.01      0.47 o 
  -9   3   5        0.77        0.61      0.41 o 
  -8   3   5       44.05       45.22      2.03 o 
  -7   3   5        0.44        0.70      0.29 o 
  -6   3   5        0.07       -0.13      0.18 o 
  -5   3   5       21.86       24.68      0.70 o 
  -4   3   5       27.03       31.95      0.75 o 
  -3   3   5      201.92      202.24      2.02 o 
  -2   3   5      865.87      950.69      7.14 o 
  -1   3   5      685.86      788.62      5.73 o 
   0   3   5       95.32       90.72      1.20 o 
   1   3   5       10.79       29.01      0.48 o 
   2   3   5       24.58       27.10      0.47 o 
   3   3   5      141.68      158.06      1.60 o 
   4   3   5      326.41      322.08      2.59 o 
   5   3   5      147.90      157.24      1.56 o 
   6   3   5       13.41       13.15      0.39 o 
   7   3   5       83.55       69.68      0.97 o 
   8   3   5       43.22       43.41      0.85 o 
   9   3   5       56.73       45.59      1.08 o 
  10   3   5        7.10        5.57      0.57 o 
  11   3   5       26.12       25.03      1.68 o 
  12   3   5       54.94       56.35      1.88 o 
  13   3   5        4.98        5.22      1.40 o 
  14   3   5        1.62        1.68      0.84 o 
 -11   4   5       30.04       34.13      2.02 o 
 -10   4   5        2.74        1.63      0.50 o 
  -9   4   5        1.85        1.73      0.45 o 
  -8   4   5       35.14       33.64      1.25 o 
  -7   4   5      107.57      106.76      2.19 o 
  -6   4   5       46.48       47.57      1.30 o 
  -5   4   5       27.71       24.93      0.99 o 
  -4   4   5       17.76       17.59      0.62 o 
  -3   4   5       39.57       31.45      1.03 o 
  -2   4   5        1.26        0.89      0.15 o 
  -1   4   5     4289.64     4648.68     32.63 o 
   0   4   5     2758.76     3121.53     20.33 o 
   1   4   5      275.74      301.67      3.18 o 
   2   4   5      104.70      115.22      1.65 o 
   3   4   5       33.72       44.26      0.64 o 
   4   4   5      641.16      660.53      4.40 o 
   5   4   5       16.59       12.02      0.34 o 
   6   4   5        1.00        2.60      0.31 o 
   7   4   5        4.74        5.82      0.32 o 
   8   4   5       23.43       28.57      0.68 o 
   9   4   5       66.49       56.58      1.18 o 
  10   4   5       12.99       14.94      1.13 o 
  11   4   5       45.31       46.63      1.35 o 
  12   4   5       22.16       24.23      1.27 o 
  13   4   5       15.78       19.07      1.56 o 
  14   4   5       20.03       25.04      2.74 o 
 -11   5   5       20.27       25.70      3.84 o 
 -10   5   5      116.40      130.69      2.61 o 
  -9   5   5       45.20       48.47      1.67 o 
  -8   5   5       10.55       10.41      1.12 o 
  -7   5   5        8.97       10.57      0.87 o 
  -6   5   5       40.29       36.11      1.15 o 
  -5   5   5       22.64       13.35      0.64 o 
  -4   5   5       46.41       48.15      1.05 o 
  -3   5   5       53.16       50.99      0.92 o 
  -2   5   5       47.35       65.68      0.76 o 
  -1   5   5      350.28      328.23      2.29 o 
   0   5   5      595.31      654.97      4.47 o 
   1   5   5       58.27       65.62      1.46 o 
   2   5   5      379.17      416.70      5.26 o 
   3   5   5      146.37      168.34      1.50 o 
   4   5   5       17.33       12.64      0.26 o 
   5   5   5       28.63       27.95      0.44 o 
   6   5   5       24.81       22.76      0.50 o 
   7   5   5      202.08      181.13      1.82 o 
   8   5   5        0.12        0.02      0.16 o 
   9   5   5       18.04       14.05      0.63 o 
  10   5   5        0.52        0.29      0.32 o 
  11   5   5       36.32       34.88      1.16 o 
  12   5   5       26.15       24.55      1.78 o 
  13   5   5        0.59        0.76      0.63 o 
  14   5   5        2.95        2.75      0.73 o 
  15   5   5        7.19        9.37      1.85 o 
 -10   6   5        2.48        2.40      0.64 o 
  -9   6   5        9.56       10.46      0.96 o 
  -8   6   5       77.75       81.74      2.09 o 
  -7   6   5        9.32       10.67      0.83 o 
  -6   6   5       15.92       18.29      0.87 o 
  -5   6   5       32.53       31.46      1.03 o 
  -4   6   5       33.92       30.09      0.85 o 
  -3   6   5       56.27       52.80      1.04 o 
  -2   6   5      140.69      135.67      1.62 o 
  -1   6   5       70.09       77.35      0.85 o 
   0   6   5       16.59       30.40      0.44 o 
   1   6   5       11.15       15.29      0.43 o 
   2   6   5      355.71      373.67      3.53 o 
   3   6   5      123.23      124.96      1.36 o 
   4   6   5      517.86      541.00      3.19 o 
   5   6   5       21.75       27.19      0.40 o 
   6   6   5       10.11       10.00      0.32 o 
   7   6   5     1618.80     1534.57     10.72 o 
   8   6   5      163.94      148.13      3.09 o 
   9   6   5        4.96        5.53      0.57 o 
  10   6   5       40.85       42.20      1.39 o 
  11   6   5       28.20       28.09      1.60 o 
  12   6   5      112.32      108.43      2.22 o 
  13   6   5       36.68       34.50      1.81 o 
  14   6   5       11.02       12.10      1.13 o 
  15   6   5       14.57       16.28      1.62 o 
 -10   7   5        0.24        1.12      0.60 o 
  -9   7   5       28.92       28.92      1.48 o 
  -8   7   5        2.68        2.59      0.68 o 
  -7   7   5       13.59       13.46      1.35 o 
  -6   7   5        8.67        8.19      0.71 o 
  -5   7   5       19.20       19.53      0.97 o 
  -4   7   5        7.08        7.25      0.59 o 
  -3   7   5      186.01      183.84      2.36 o 
  -2   7   5      468.28      440.82      4.39 o 
  -1   7   5        1.27        1.30      0.16 o 
   0   7   5        9.96       11.35      0.26 o 
   1   7   5       11.73        9.04      0.43 o 
   2   7   5       41.66       44.19      0.90 o 
   3   7   5      404.91      420.19      3.02 o 
   4   7   5       13.02       10.86      0.22 o 
   5   7   5        1.96        1.85      0.18 o 
   6   7   5      349.50      338.27      3.17 o 
   7   7   5        1.53        1.80      0.27 o 
   8   7   5       42.57       43.74      1.23 o 
   9   7   5        5.83        6.15      1.02 o 
  10   7   5        0.07       -0.11      0.30 o 
  11   7   5        0.10        0.98      0.56 o 
  12   7   5       33.83       31.65      1.31 o 
  13   7   5        3.96        2.44      0.62 o 
  14   7   5       20.78       23.09      1.57 o 
  15   7   5       57.85       60.46      2.57 o 
  -9   8   5       35.37       38.69      1.62 o 
  -8   8   5      111.50      118.81      3.72 o 
  -7   8   5       74.63       75.23      2.00 o 
  -6   8   5        1.16        0.98      0.40 o 
  -5   8   5        6.43        7.39      0.66 o 
  -4   8   5        0.86        0.84      0.30 o 
  -3   8   5        3.05        2.67      0.46 o 
  -2   8   5        2.40        2.45      0.30 o 
  -1   8   5       51.47       50.26      0.93 o 
   0   8   5      656.47      612.90      4.62 o 
   1   8   5       66.81       67.66      0.78 o 
   2   8   5      449.31      457.70      3.55 o 
   3   8   5       32.56       32.63      0.55 o 
   4   8   5       43.62       43.96      0.47 o 
   5   8   5        6.19        8.83      0.32 o 
   6   8   5        0.71        1.65      0.41 o 
   7   8   5      210.49      194.80      2.44 o 
   8   8   5        4.01        2.95      0.36 o 
   9   8   5       25.08       23.86      1.45 o 
  10   8   5       56.18       58.29      1.65 o 
  11   8   5       34.04       33.64      1.34 o 
  12   8   5      143.06      141.06      3.44 o 
  13   8   5        0.01       -0.38      0.43 o 
  14   8   5       24.78       24.76      1.47 o 
  -8   9   5       15.33       19.09      1.28 o 
  -7   9   5       15.31       14.82      1.08 o 
  -6   9   5        0.51        0.30      0.39 o 
  -5   9   5        5.05        3.88      0.54 o 
  -4   9   5        5.87        4.84      0.52 o 
  -3   9   5       94.38       91.01      1.77 o 
  -2   9   5       44.73       48.29      1.06 o 
  -1   9   5      186.88      177.72      2.20 o 
   0   9   5       19.15       17.04      0.49 o 
   1   9   5      169.27      165.95      1.45 o 
   2   9   5      346.88      353.87      3.34 o 
   3   9   5      136.35      135.64      1.31 o 
   4   9   5       35.00       30.10      0.70 o 
   5   9   5       40.34       37.01      0.75 o 
   6   9   5        0.92        2.37      0.28 o 
   7   9   5        4.44        3.06      0.34 o 
   8   9   5       16.95       12.72      0.68 o 
   9   9   5      126.23      127.59      2.66 o 
  10   9   5       19.34       17.86      1.01 o 
  11   9   5       76.37       77.83      2.07 o 
  12   9   5       21.78       22.80      1.37 o 
  13   9   5       59.73       60.52      3.32 o 
  14   9   5       88.72       89.69      2.49 o 
  -7  10   5      148.22      155.19      5.36 o 
  -6  10   5       25.76       23.80      1.73 o 
  -5  10   5        1.17        0.75      0.41 o 
  -4  10   5       35.54       34.97      1.19 o 
  -3  10   5       12.62       12.15      0.79 o 
  -2  10   5        0.01        0.12      0.31 o 
  -1  10   5        9.67        9.98      0.53 o 
   0  10   5      275.03      264.06      3.18 o 
   1  10   5      266.85      265.46      3.07 o 
   2  10   5        1.72        1.00      0.16 o 
   3  10   5      261.30      260.69      2.49 o 
   4  10   5      206.92      214.97      2.36 o 
   5  10   5       73.99       69.95      1.14 o 
   6  10   5        4.06        4.78      0.37 o 
   7  10   5       16.43       15.21      0.60 o 
   8  10   5        9.75       11.21      0.65 o 
   9  10   5       41.67       41.74      1.14 o 
  10  10   5      133.23      139.80      2.37 o 
  11  10   5       30.69       30.56      1.31 o 
  12  10   5        4.80        3.19      0.69 o 
  13  10   5       65.79       64.72      3.30 o 
  14  10   5        2.08        1.61      0.68 o 
  -6  11   5       11.89       12.49      0.98 o 
  -5  11   5        4.09        2.88      0.77 o 
  -4  11   5       28.38       28.92      1.25 o 
  -3  11   5       22.21       23.68      0.96 o 
  -2  11   5       44.57       44.20      1.36 o 
  -1  11   5        1.55        1.56      0.32 o 
   0  11   5       46.10       41.89      1.01 o 
   1  11   5        3.06        2.96      0.33 o 
   2  11   5        1.12        1.18      0.24 o 
   3  11   5       20.31       22.36      0.62 o 
   4  11   5       25.46       24.89      0.69 o 
   5  11   5        3.01        2.75      0.31 o 
   6  11   5        1.32        4.00      0.39 o 
   7  11   5       10.00       11.10      1.42 o 
   8  11   5        0.01        0.02      0.36 o 
   9  11   5       28.28       24.94      0.91 o 
  10  11   5       33.57       32.96      1.11 o 
  11  11   5      121.53      119.80      3.00 o 
  12  11   5        6.17        5.57      0.85 o 
  13  11   5        3.01        1.33      0.63 o 
  14  11   5        2.72        2.96      0.81 o 
  -5  12   5        0.00        0.15      0.43 o 
  -4  12   5        0.86        0.80      0.47 o 
  -3  12   5        3.02        2.80      0.62 o 
  -2  12   5        2.56        2.07      0.40 o 
  -1  12   5      124.02      124.60      2.14 o 
   0  12   5       46.41       44.35      1.11 o 
   1  12   5      184.44      181.16      2.50 o 
   2  12   5      195.99      201.44      2.63 o 
   3  12   5      101.12       98.95      1.57 o 
   4  12   5        0.26        0.19      0.20 o 
   5  12   5       14.76       17.04      0.63 o 
   6  12   5       12.75       12.75      0.61 o 
   7  12   5       20.55       22.19      0.82 o 
   8  12   5       89.05       92.11      1.85 o 
   9  12   5        2.14        2.50      0.51 o 
  10  12   5        0.84        0.73      0.35 o 
  11  12   5      164.90      166.50      3.06 o 
  12  12   5       41.31       41.85      1.82 o 
  13  12   5        4.97        4.82      0.86 o 
  -4  13   5       46.56       48.60      1.52 o 
  -3  13   5        2.09        1.78      0.44 o 
  -2  13   5        2.32        2.76      0.48 o 
  -1  13   5        1.20        0.99      0.35 o 
   0  13   5       66.97       66.57      1.43 o 
   1  13   5      165.45      172.74      2.50 o 
   2  13   5       26.99       28.95      0.82 o 
   3  13   5       36.34       36.12      0.90 o 
   4  13   5      102.84      103.76      1.70 o 
   5  13   5        0.89        1.02      0.27 o 
   6  13   5        0.80        1.28      0.64 o 
   7  13   5        7.73        8.94      0.62 o 
   8  13   5       31.92       30.17      1.04 o 
   9  13   5        6.71        5.56      1.06 o 
  10  13   5        2.93        2.87      0.52 o 
  11  13   5        0.76        0.07      0.37 o 
  12  13   5       20.96       23.10      4.10 o 
  -3  14   5        4.47        4.65      0.68 o 
  -2  14   5        0.40        0.50      0.35 o 
  -1  14   5       68.72       70.30      1.57 o 
   0  14   5       35.53       37.93      1.06 o 
   1  14   5       41.10       43.30      1.63 o 
   2  14   5        8.86        7.47      0.80 o 
   3  14   5       10.22        7.84      0.79 o 
   4  14   5        0.20       -0.08      0.34 o 
   5  14   5        9.70        9.78      0.56 o 
   6  14   5        2.17        2.63      0.56 o 
   7  14   5       67.34       68.55      2.99 o 
   8  14   5        3.34        2.63      0.45 o 
   9  14   5       26.09       25.33      1.32 o 
  10  14   5      106.66      110.68      2.32 o 
  11  14   5       25.72       22.83      1.10 o 
  -1  15   5        0.94        1.14      0.90 o 
   0  15   5        6.44        4.88      0.81 o 
   1  15   5       23.00       22.21      1.27 o 
   2  15   5        9.70        9.68      2.51 o 
   3  15   5        4.06        4.37      0.91 o 
   4  15   5        3.80        2.87      0.70 o 
   5  15   5        6.04        6.16      0.76 o 
   6  15   5       25.77       26.30      0.85 o 
   7  15   5        0.09        0.47      0.29 o 
   8  15   5       58.94       61.10      1.51 o 
   9  15   5      221.26      230.21      3.53 o 
  10  15   5        1.92        1.22      1.33 o 
   2  16   5       28.78       31.34      2.25 o 
   3  16   5        6.96        5.52      1.20 o 
   4  16   5        0.00       -0.21      0.67 o 
   5  16   5       35.31       36.97      1.63 o 
   6  16   5       26.46       28.19      1.42 o 
   7  16   5       18.02       13.15      1.68 o 
   8  16   5        9.37        9.74      0.69 o 
  -6 -12   6      163.94      177.16      6.55 o 
  -5 -12   6       12.35       13.63      1.54 o 
  -4 -12   6       45.63       49.48      3.60 o 
  -3 -12   6      103.17      112.75      3.67 o 
  -2 -12   6        1.77        0.65      0.83 o 
  -1 -12   6        0.52        0.86      0.83 o 
   0 -12   6        3.46        2.00      0.92 o 
  -8 -11   6       90.65       90.17      4.63 o 
  -7 -11   6       54.84       63.02      3.83 o 
  -6 -11   6       64.60       72.88      4.14 o 
  -5 -11   6        8.37        8.28      1.85 o 
  -4 -11   6        9.07       12.19      1.47 o 
  -3 -11   6       35.92       34.78      2.15 o 
  -2 -11   6       30.18       31.86      1.93 o 
  -1 -11   6      114.69      111.71      3.52 o 
   0 -11   6        1.32        0.39      1.17 o 
   1 -11   6       11.33       13.01      1.50 o 
   2 -11   6       80.87       80.56      3.06 o 
   3 -11   6        1.02        0.87      0.82 o 
  -9 -10   6        7.56        5.64      1.71 o 
  -8 -10   6       26.41       23.97      2.79 o 
  -7 -10   6        0.25        2.00      1.34 o 
  -6 -10   6       61.27       63.65      3.72 o 
  -5 -10   6        0.00        0.89      0.61 o 
  -4 -10   6       39.98       40.89      1.77 o 
  -3 -10   6       13.13       13.08      1.18 o 
  -2 -10   6        6.37        7.19      0.96 o 
  -1 -10   6       26.87       31.29      3.19 o 
   0 -10   6       27.89       27.09      1.74 o 
   1 -10   6       69.11       67.16      2.69 o 
   2 -10   6      263.13      262.79      5.76 o 
   3 -10   6        0.64        0.28      0.79 o 
   4 -10   6       24.63       27.58      1.97 o 
   5 -10   6        1.97       -1.14      1.14 o 
 -10  -9   6       15.21       13.26      2.07 o 
  -9  -9   6        4.01        2.07      1.29 o 
  -8  -9   6        0.08       -0.40      1.17 o 
  -7  -9   6        2.03        0.45      0.87 o 
  -6  -9   6       43.04       43.33      2.79 o 
  -5  -9   6        5.57        6.72      0.73 o 
  -4  -9   6       20.34       21.67      1.43 o 
  -3  -9   6        3.10        2.71      0.70 o 
  -2  -9   6      171.62      181.62      3.60 o 
  -1  -9   6       74.83       76.99      2.25 o 
   0  -9   6       46.62       48.84      3.19 o 
   1  -9   6        9.95        9.64      1.21 o 
   2  -9   6      204.48      206.73      4.80 o 
   3  -9   6      285.03      285.76      6.00 o 
   4  -9   6       16.03       15.56      1.67 o 
   5  -9   6        5.61        7.17      1.79 o 
   6  -9   6        0.00        2.73      1.33 o 
 -11  -8   6        7.13        9.51      1.86 o 
 -10  -8   6       40.32       13.16      1.86 o 
  -9  -8   6        0.01        0.36      1.14 o 
  -8  -8   6       61.95       64.19      3.56 o 
  -7  -8   6       18.08       18.64      1.69 o 
  -6  -8   6       22.57       23.76      1.71 o 
  -5  -8   6        2.96        2.89      0.65 o 
  -4  -8   6        3.17        2.83      0.52 o 
  -3  -8   6        0.12        0.02      0.36 o 
  -2  -8   6        0.53        1.85      0.71 o 
  -1  -8   6       86.21       94.72      2.76 o 
   0  -8   6       46.62       52.33      1.76 o 
   1  -8   6       70.38       70.93      2.49 o 
   2  -8   6      107.28      103.25      3.09 o 
   3  -8   6       38.80       42.56      2.07 o 
   4  -8   6        5.04        6.67      1.12 o 
   5  -8   6       23.86       24.60      2.44 o 
   6  -8   6        0.00       -1.05      1.05 o 
   7  -8   6       52.28       51.13      3.35 o 
 -11  -7   6        2.95        4.57      1.46 o 
 -10  -7   6       22.38       26.39      2.41 o 
  -9  -7   6       20.69       22.91      1.93 o 
  -8  -7   6       27.84       25.84      1.29 o 
  -7  -7   6       18.61       21.44      1.13 o 
  -6  -7   6        9.20        9.03      0.95 o 
  -5  -7   6       67.09       65.90      1.57 o 
  -4  -7   6       39.81       41.96      1.24 o 
  -3  -7   6       76.56       77.04      1.47 o 
  -2  -7   6       25.61       26.51      0.99 o 
  -1  -7   6        9.36       10.21      0.71 o 
   0  -7   6       53.99       58.94      1.57 o 
   1  -7   6       75.65       73.82      1.41 o 
   2  -7   6       79.20       81.25      1.79 o 
   3  -7   6      232.16      231.44      4.89 o 
   4  -7   6       53.66       47.49      2.99 o 
   5  -7   6       56.63       61.95      3.41 o 
   6  -7   6       24.70       21.46      2.39 o 
   7  -7   6       17.00       18.42      2.26 o 
   8  -7   6        5.43        5.92      1.57 o 
   9  -7   6       11.47       10.78      1.89 o 
 -12  -6   6       18.28       21.89      2.10 o 
 -11  -6   6       87.85       99.35      2.83 o 
 -10  -6   6        1.63        1.72      0.68 o 
  -9  -6   6       70.60       71.86      2.08 o 
  -8  -6   6        3.27        4.16      0.64 o 
  -7  -6   6        0.98        1.44      0.49 o 
  -6  -6   6        2.11        2.05      0.42 o 
  -5  -6   6        2.06        2.60      0.62 o 
  -4  -6   6       48.50       52.53      1.23 o 
  -3  -6   6       10.08       10.24      0.65 o 
  -2  -6   6       13.67       15.95      0.68 o 
  -1  -6   6       75.07       80.22      1.22 o 
   0  -6   6      172.87      168.57      2.28 o 
   1  -6   6       25.12       22.58      0.79 o 
   2  -6   6       55.73       47.11      1.12 o 
   3  -6   6       17.82       19.32      0.79 o 
   4  -6   6        7.84        8.13      0.77 o 
   5  -6   6       49.38       52.91      2.34 o 
   6  -6   6       24.70       28.55      2.39 o 
   7  -6   6      144.82      144.83      5.34 o 
   8  -6   6        0.15       -0.80      1.02 o 
   9  -6   6       35.32       37.16      2.79 o 
 -12  -5   6        0.61        1.02      1.17 o 
 -11  -5   6       92.88      100.92      2.90 o 
 -10  -5   6       12.90        9.08      1.00 o 
  -9  -5   6       21.01       20.77      1.28 o 
  -8  -5   6        0.36        1.00      0.47 o 
  -7  -5   6       41.98       47.37      3.06 o 
  -6  -5   6       50.36       54.20      1.45 o 
  -5  -5   6       57.65       52.70      2.84 o 
  -4  -5   6       37.32       35.86      1.35 o 
  -3  -5   6       12.47       13.18      0.79 o 
  -2  -5   6       12.21        9.43      0.53 o 
  -1  -5   6      415.77      408.78      3.51 o 
   0  -5   6       47.79       30.93      0.64 o 
   1  -5   6      111.30       79.96      1.13 o 
   2  -5   6      184.43      172.15      2.11 o 
   3  -5   6      136.53      115.93      1.84 o 
   4  -5   6        9.99        9.14      0.70 o 
   5  -5   6        2.00        1.79      0.53 o 
   6  -5   6        5.66        6.61      0.84 o 
   7  -5   6        2.09        1.04      0.64 o 
   8  -5   6        0.08       -0.38      1.08 o 
   9  -5   6       18.13        2.41      1.01 o 
  10  -5   6        7.34        7.35      1.61 o 
 -12  -4   6       24.98       24.67      2.41 o 
 -11  -4   6        7.49        9.82      1.15 o 
 -10  -4   6       51.11       57.98      1.88 o 
  -9  -4   6       13.00       13.41      1.08 o 
  -8  -4   6        0.75        0.78      0.44 o 
  -7  -4   6       94.90       95.60      1.97 o 
  -6  -4   6        0.51        0.78      0.62 o 
  -5  -4   6      234.08      226.80      3.17 o 
  -4  -4   6      190.42      181.64      2.30 o 
  -3  -4   6     1207.57     1163.54      9.85 o 
  -2  -4   6       32.39       32.40      0.60 o 
  -1  -4   6       74.38       74.04      1.01 o 
   0  -4   6      280.80      323.15      2.29 o 
   1  -4   6      108.68      117.37      1.22 o 
   2  -4   6        2.39        0.49      0.21 o 
   3  -4   6       51.51       50.06      1.86 o 
   4  -4   6       71.47       68.04      1.83 o 
   5  -4   6       18.45       20.17      1.05 o 
   6  -4   6       33.48       34.02      1.29 o 
   7  -4   6        0.07       -0.55      0.55 o 
   8  -4   6      161.67      158.02      5.53 o 
   9  -4   6       35.97       40.31      2.14 o 
  10  -4   6        1.65        3.49      1.33 o 
  11  -4   6        1.61        1.46      1.19 o 
 -12  -3   6        0.03       -0.02      1.26 o 
 -11  -3   6        5.94        3.06      1.11 o 
 -10  -3   6       20.51       20.58      1.38 o 
  -9  -3   6       11.29       10.46      0.81 o 
  -8  -3   6        5.57        5.76      0.74 o 
  -7  -3   6      265.38      248.40      3.45 o 
  -6  -3   6       19.14       23.62      0.83 o 
  -5  -3   6        3.95        3.41      0.31 o 
  -4  -3   6      113.86      107.23      1.08 o 
  -3  -3   6      463.23      466.30      3.80 o 
  -2  -3   6       85.63       77.34      0.96 o 
  -1  -3   6        0.25        0.33      0.14 o 
   0  -3   6       17.35       21.35      0.44 o 
   1  -3   6       20.94       20.79      0.44 o 
   2  -3   6      103.68       94.18      1.09 o 
   3  -3   6      389.66      366.90      3.00 o 
   4  -3   6       76.34       77.53      1.39 o 
   5  -3   6      187.71      179.84      2.83 o 
   6  -3   6       92.76       89.83      2.40 o 
   7  -3   6       55.68       39.81      2.11 o 
   8  -3   6        2.66        3.10      1.04 o 
   9  -3   6        7.23        8.20      1.01 o 
  10  -3   6        0.02       -0.30      0.60 o 
  11  -3   6        8.65       10.44      0.89 o 
  12  -3   6       13.52       14.53      1.92 o 
 -12  -2   6        5.32        4.39      1.51 o 
 -11  -2   6        0.15        2.09      1.39 o 
 -10  -2   6        2.36        3.36      1.45 o 
  -9  -2   6        0.01        0.11      0.45 o 
  -8  -2   6       44.20       45.21      1.15 o 
  -7  -2   6        0.00        0.05      0.27 o 
  -6  -2   6      149.68      146.72      1.52 o 
  -5  -2   6       34.33       26.91      0.56 o 
  -4  -2   6        3.58        4.46      0.37 o 
  -3  -2   6       37.63       34.14      0.57 o 
  -2  -2   6       75.43       73.92      0.87 o 
  -1  -2   6       76.60       80.65      0.89 o 
   0  -2   6      328.40      369.38      2.30 o 
   1  -2   6        7.39        9.54      0.41 o 
   2  -2   6       20.07       23.26      0.44 o 
   3  -2   6      271.39      266.02      2.17 o 
   4  -2   6       99.66       94.96      1.26 o 
   5  -2   6      370.31      339.96      8.09 o 
   6  -2   6        7.74        7.82      0.56 o 
   7  -2   6      125.96      130.53      2.54 o 
   8  -2   6       75.62       77.50      2.26 o 
   9  -2   6       11.73       15.10      1.76 o 
  10  -2   6        0.03       -0.24      0.86 o 
  11  -2   6        0.59        0.69      0.70 o 
  12  -2   6       11.80       13.09      1.00 o 
 -12  -1   6        9.67        8.94      1.90 o 
 -11  -1   6       53.36       55.47      3.52 o 
 -10  -1   6       16.91       19.04      2.29 o 
  -9  -1   6       38.37       36.05      1.81 o 
  -8  -1   6        0.31        0.22      0.30 o 
  -7  -1   6       42.66       37.83      0.77 o 
  -6  -1   6        2.19        2.70      0.27 o 
  -5  -1   6        4.22        4.81      0.33 o 
  -4  -1   6       22.67       21.77      0.50 o 
  -3  -1   6       10.92        7.03      0.31 o 
  -2  -1   6        3.48        3.56      0.21 o 
  -1  -1   6        0.15        0.64      0.18 o 
   0  -1   6        7.21        7.30      0.33 o 
   1  -1   6      916.25      984.09      7.00 o 
   2  -1   6      884.66      944.09      6.57 o 
   3  -1   6      129.44      116.09      1.24 o 
   4  -1   6       51.45       48.90      0.82 o 
   5  -1   6     1232.44     1167.58      8.44 o 
   6  -1   6      500.78      483.11      4.52 o 
   7  -1   6       96.39       99.61      1.51 o 
   8  -1   6        0.04        0.09      0.46 o 
   9  -1   6      130.03      137.27      3.13 o 
  10  -1   6        4.46        6.93      1.33 o 
  11  -1   6       32.97       33.23      1.60 o 
  12  -1   6        6.88        6.51      1.41 o 
  13  -1   6       18.65       21.98      1.45 o 
 -12   0   6        0.21        0.86      1.34 o 
 -11   0   6        4.27        4.00      1.56 o 
 -10   0   6        4.59        3.74      0.90 o 
  -9   0   6       57.01       57.49      1.78 o 
  -8   0   6       38.87       40.77      1.09 o 
  -7   0   6       16.14       16.93      0.64 o 
  -6   0   6        9.95       10.08      0.50 o 
  -5   0   6       48.37       45.41      0.69 o 
  -4   0   6        0.50        0.50      0.16 o 
  -3   0   6       23.14       23.29      0.43 o 
  -2   0   6      130.33      135.40      1.28 o 
  -1   0   6       47.64       52.36      0.71 o 
   0   0   6     1011.50     1050.62      9.73 o 
   1   0   6      138.33      154.28      1.65 o 
   2   0   6        4.25        5.05      0.24 o 
   3   0   6       13.47       16.74      0.54 o 
   4   0   6       20.85       23.45      0.51 o 
   5   0   6      458.85      461.23      3.72 o 
   6   0   6      113.29      105.37      1.32 o 
   7   0   6       10.29        7.51      0.44 o 
   8   0   6      101.17       87.45      1.94 o 
   9   0   6       73.21       81.65      1.66 o 
  10   0   6       20.09       18.13      1.17 o 
  11   0   6      216.64      234.62      6.70 o 
  12   0   6       14.91       13.37      1.77 o 
  13   0   6       44.72       52.95      2.15 o 
 -12   1   6        7.77        8.26      1.85 o 
 -11   1   6        7.12        5.46      1.06 o 
 -10   1   6       25.10       26.34      1.69 o 
  -9   1   6        1.44        0.91      0.51 o 
  -8   1   6       38.52       38.92      1.06 o 
  -7   1   6      148.54      146.63      1.94 o 
  -6   1   6       42.63       40.34      0.83 o 
  -5   1   6      281.39      304.38      2.57 o 
  -4   1   6        2.87        6.86      0.37 o 
  -3   1   6       72.44       79.01      0.97 o 
  -2   1   6      172.32      171.57      1.51 o 
  -1   1   6       43.73       57.79      0.89 o 
   0   1   6      168.06      174.87      1.70 o 
   1   1   6       23.45       25.07      0.66 o 
   2   1   6       10.98       15.49      0.44 o 
   3   1   6        0.78        0.03      0.12 o 
   4   1   6       63.80       69.00      0.94 o 
   5   1   6      148.18      162.39      1.96 o 
   6   1   6       41.69       28.66      0.59 o 
   7   1   6       24.70       22.19      0.58 o 
   8   1   6       47.21       42.50      0.84 o 
   9   1   6      154.88      137.16      1.80 o 
  10   1   6        3.74        5.28      0.71 o 
  11   1   6        5.40        7.27      1.40 o 
  12   1   6        7.11        5.75      1.39 o 
  13   1   6       40.96       44.44      2.83 o 
  14   1   6       28.39       31.66      2.83 o 
 -12   2   6        5.49        2.87      0.99 o 
 -11   2   6       10.18       10.33      1.34 o 
 -10   2   6        0.09       -0.66      0.92 o 
  -9   2   6      171.96      174.81      2.87 o 
  -8   2   6       15.58       17.39      0.94 o 
  -7   2   6       13.54       13.61      0.69 o 
  -6   2   6       40.98       38.03      0.87 o 
  -5   2   6       51.41       55.73      0.91 o 
  -4   2   6      220.06      205.21      1.97 o 
  -3   2   6        4.89        6.44      0.36 o 
  -2   2   6        1.53        2.45      0.25 o 
  -1   2   6      252.71      281.76      2.69 o 
   0   2   6       22.33       18.56      0.57 o 
   1   2   6       27.04       26.86      0.81 o 
   2   2   6      150.80      169.63      2.52 o 
   3   2   6      580.46      614.97      5.52 o 
   4   2   6       31.43       24.40      0.55 o 
   5   2   6       56.28       53.83      0.82 o 
   6   2   6       27.87       24.65      0.60 o 
   7   2   6      178.34      169.14      1.99 o 
   8   2   6        0.10        0.17      0.21 o 
   9   2   6       80.36       65.22      1.33 o 
  10   2   6        9.70        7.68      0.65 o 
  11   2   6       12.81       15.71      1.12 o 
  12   2   6       61.00       61.05      2.43 o 
  13   2   6       20.39       23.25      2.25 o 
  14   2   6        0.32        0.27      0.76 o 
 -11   3   6      202.37      211.63     10.88 o 
 -10   3   6       98.94      106.21      2.66 o 
  -9   3   6       49.06       50.97      1.48 o 
  -8   3   6        3.70        3.86      0.56 o 
  -7   3   6       29.80       29.63      1.12 o 
  -6   3   6       27.19       25.88      0.78 o 
  -5   3   6       79.72       82.41      1.35 o 
  -4   3   6        0.14       -0.04      0.22 o 
  -3   3   6      130.27      138.31      1.93 o 
  -2   3   6       61.64       83.03      1.09 o 
  -1   3   6      531.82      585.74      4.20 o 
   0   3   6      106.50      108.52      1.07 o 
   1   3   6     1155.40     1317.38     10.42 o 
   2   3   6      438.46      457.74      5.15 o 
   3   3   6      321.75      347.09      2.95 o 
   4   3   6       42.76       32.11      0.60 o 
   5   3   6       33.10       32.73      0.65 o 
   6   3   6       37.59       36.02      0.64 o 
   7   3   6        3.22        5.31      0.35 o 
   8   3   6        8.61        6.55      0.45 o 
   9   3   6       67.11       68.59      1.26 o 
  10   3   6      113.70      100.98      1.95 o 
  11   3   6        5.50        5.90      0.77 o 
  12   3   6        0.47        0.80      0.49 o 
  13   3   6        5.46        6.04      1.43 o 
  14   3   6       12.51       11.21      1.80 o 
 -11   4   6        4.04        3.73      1.01 o 
 -10   4   6       65.31       64.40      2.57 o 
  -9   4   6       28.79       32.15      1.47 o 
  -8   4   6        7.20        8.25      0.78 o 
  -7   4   6       18.55       18.80      0.91 o 
  -6   4   6        0.34        0.56      0.33 o 
  -5   4   6       76.89       67.55      1.20 o 
  -4   4   6       54.99       55.26      1.13 o 
  -3   4   6      208.91      216.62      2.65 o 
  -2   4   6       97.44       84.86      1.55 o 
  -1   4   6     1267.08     1358.78      7.84 o 
   0   4   6     1053.99     1197.08      7.72 o 
   1   4   6      120.35      127.06      1.10 o 
   2   4   6     1804.80     1901.04     13.45 o 
   3   4   6       10.83       16.06      0.30 o 
   4   4   6      120.78      115.32      1.14 o 
   5   4   6        1.22        1.93      0.19 o 
   6   4   6        2.53        2.59      0.22 o 
   7   4   6        0.02        0.19      0.16 o 
   8   4   6      141.27      140.71      1.65 o 
   9   4   6       29.97       30.75      0.98 o 
  10   4   6        1.22        0.99      0.38 o 
  11   4   6       69.97       66.29      2.17 o 
  12   4   6       30.61       33.20      1.46 o 
  13   4   6       19.29       18.68      1.58 o 
  14   4   6       11.77       10.07      1.80 o 
 -11   5   6       54.13       57.10      4.37 o 
 -10   5   6        2.28        2.31      0.57 o 
  -9   5   6        9.39        8.60      0.88 o 
  -8   5   6       11.34       10.13      0.88 o 
  -7   5   6       13.12       12.74      0.89 o 
  -6   5   6        5.53        5.79      0.76 o 
  -5   5   6       50.89       54.45      1.33 o 
  -4   5   6       56.56       58.39      1.17 o 
  -3   5   6      461.47      432.31      4.51 o 
  -2   5   6      311.79      354.82      3.31 o 
  -1   5   6      126.58      139.49      1.17 o 
   0   5   6      837.14      889.02      5.99 o 
   1   5   6      270.91      291.18      2.89 o 
   2   5   6       21.29       21.04      0.47 o 
   3   5   6        9.84        9.95      0.21 o 
   4   5   6       24.65       33.02      0.51 o 
   5   5   6       95.68      106.58      1.07 o 
   6   5   6      165.71      168.58      1.69 o 
   7   5   6       43.53       42.51      0.77 o 
   8   5   6       66.10       60.52      1.13 o 
   9   5   6      102.03       93.42      1.57 o 
  10   5   6       99.36       93.14      1.82 o 
  11   5   6        1.15        1.98      0.46 o 
  12   5   6        3.12        2.94      0.54 o 
  13   5   6        2.44        2.61      0.82 o 
  14   5   6        0.38        0.74      0.68 o 
  15   5   6        2.42        1.11      0.92 o 
 -10   6   6       40.65       46.28      1.77 o 
  -9   6   6       30.23       31.06      1.39 o 
  -8   6   6        0.01        0.14      0.38 o 
  -7   6   6        3.30        3.90      0.67 o 
  -6   6   6       88.00       96.42      2.03 o 
  -5   6   6       46.43       48.02      2.29 o 
  -4   6   6        3.88        3.97      0.59 o 
  -3   6   6       21.74       23.30      0.69 o 
  -2   6   6      914.70      908.65      8.16 o 
  -1   6   6      970.62      897.39      6.00 o 
   0   6   6       11.73       10.08      0.60 o 
   1   6   6       56.87       58.34      0.78 o 
   2   6   6      112.47      122.84      2.66 o 
   3   6   6       90.19      103.03      1.42 o 
   4   6   6        0.15        0.98      0.15 o 
   5   6   6       39.01       36.69      0.58 o 
   6   6   6       37.10       34.19      0.62 o 
   7   6   6      495.96      479.70      3.85 o 
   8   6   6      382.86      355.91      4.09 o 
   9   6   6       16.30       18.14      0.86 o 
  10   6   6      171.59      165.91      3.41 o 
  11   6   6       83.12       72.25      1.96 o 
  12   6   6        2.68        5.23      0.62 o 
  13   6   6        0.00       -0.08      0.46 o 
  14   6   6        0.63        0.22      0.62 o 
  15   6   6       40.32       44.81      1.82 o 
 -10   7   6      106.58      103.17      4.68 o 
  -9   7   6        7.03        6.90      0.85 o 
  -8   7   6       13.48       13.40      1.04 o 
  -7   7   6        5.80        4.97      0.75 o 
  -6   7   6       14.62       15.09      1.18 o 
  -5   7   6       18.03       18.63      0.88 o 
  -4   7   6       25.70       24.11      0.86 o 
  -3   7   6       82.04       83.17      1.40 o 
  -2   7   6      219.40      203.46      2.37 o 
  -1   7   6       32.83       28.59      0.50 o 
   0   7   6      583.59      581.23      4.80 o 
   1   7   6      319.43      305.86      3.41 o 
   2   7   6      210.90      222.89      4.47 o 
   3   7   6      126.81      116.52      1.20 o 
   4   7   6        5.44        6.09      0.26 o 
   5   7   6       16.49       17.20      0.32 o 
   6   7   6      588.85      553.50      4.89 o 
   7   7   6      479.54      456.32      4.80 o 
   8   7   6      446.26      425.10      5.30 o 
   9   7   6        3.02        2.98      0.84 o 
  10   7   6        9.04        7.35      0.69 o 
  11   7   6       20.70       20.81      1.08 o 
  12   7   6       12.85       15.10      1.25 o 
  13   7   6       14.45       11.56      1.00 o 
  14   7   6       12.94       15.47      2.26 o 
  15   7   6        4.36        5.63      1.04 o 
  -9   8   6        2.93        1.82      0.61 o 
  -8   8   6        9.24        9.89      0.92 o 
  -7   8   6       66.32       70.88      1.93 o 
  -6   8   6        0.01        0.55      0.36 o 
  -5   8   6        7.91        7.33      0.64 o 
  -4   8   6       37.95       34.99      1.07 o 
  -3   8   6        0.13        0.29      0.44 o 
  -2   8   6       11.27        9.58      0.53 o 
  -1   8   6       82.79       81.59      1.02 o 
   0   8   6      219.64      211.53      2.45 o 
   1   8   6      146.65      152.55      2.06 o 
   2   8   6     1520.65     1564.39     16.42 o 
   3   8   6      301.51      310.77      2.85 o 
   4   8   6      514.88      517.96      3.30 o 
   5   8   6      298.37      289.12      2.52 o 
   6   8   6      351.34      333.07      4.09 o 
   7   8   6      802.06      783.46     11.44 o 
   8   8   6      228.46      210.68      3.14 o 
   9   8   6        1.61        1.90      0.40 o 
  10   8   6       43.73       42.52      1.39 o 
  11   8   6       72.44       76.32      2.01 o 
  12   8   6        2.88        1.99      0.70 o 
  13   8   6        3.12        4.26      0.81 o 
  14   8   6       88.14       88.52      2.46 o 
  -8   9   6        0.04        0.16      0.48 o 
  -7   9   6       14.32       12.65      1.17 o 
  -6   9   6        6.52        6.81      0.83 o 
  -5   9   6        0.11        0.50      0.57 o 
  -4   9   6      147.18      151.69      3.48 o 
  -3   9   6       18.43       18.23      0.75 o 
  -2   9   6      128.49      129.82      1.85 o 
  -1   9   6       36.11       28.38      1.14 o 
   0   9   6       41.39       39.58      0.94 o 
   1   9   6      250.35      253.24      2.80 o 
   2   9   6       53.07       49.78      0.77 o 
   3   9   6        2.16        2.26      0.22 o 
   4   9   6        1.04        1.23      0.37 o 
   5   9   6       18.67       18.11      0.46 o 
   6   9   6        0.13        0.08      0.15 o 
   7   9   6        8.59        8.09      0.48 o 
   8   9   6      224.30      220.79      2.79 o 
   9   9   6       60.05       57.82      1.51 o 
  10   9   6       36.67       39.78      2.38 o 
  11   9   6       24.28       26.61      1.19 o 
  12   9   6        8.52       10.37      1.08 o 
  13   9   6       33.08       32.40      1.67 o 
  14   9   6        3.30        3.93      0.87 o 
  -7  10   6        9.41        9.01      0.89 o 
  -6  10   6       41.53       41.08      1.44 o 
  -5  10   6        0.00        0.03      0.33 o 
  -4  10   6       74.05       74.30      2.25 o 
  -3  10   6       44.75       43.69      1.26 o 
  -2  10   6        2.58        3.30      0.39 o 
  -1  10   6        0.55        0.49      0.44 o 
   0  10   6        5.77        5.03      0.29 o 
   1  10   6      417.92      412.60      5.44 o 
   2  10   6      181.24      192.09      2.82 o 
   3  10   6      123.76      125.55      2.02 o 
   4  10   6        9.52       11.88      0.51 o 
   5  10   6       36.08       41.25      0.72 o 
   6  10   6        0.13        0.23      0.24 o 
   7  10   6       98.54      109.85      1.65 o 
   8  10   6        8.58        7.97      0.54 o 
   9  10   6       49.73       50.91      1.35 o 
  10  10   6      558.85      552.37      7.01 o 
  11  10   6       50.75       48.62      1.79 o 
  12  10   6        2.36        3.11      0.70 o 
  13  10   6       29.11       28.29      3.78 o 
  14  10   6       18.52       20.25      1.60 o 
  -6  11   6       52.27       50.42      1.63 o 
  -5  11   6        8.89        9.86      0.81 o 
  -4  11   6       22.22       25.36      1.04 o 
  -3  11   6        0.35        0.49      0.30 o 
  -2  11   6       34.03       32.89      1.90 o 
  -1  11   6       18.61       19.51      0.69 o 
   0  11   6       95.01       98.47      2.09 o 
   1  11   6        5.88        5.61      1.02 o 
   2  11   6        1.22        1.60      0.32 o 
   3  11   6       39.68       41.15      1.10 o 
   4  11   6       63.01       60.96      1.93 o 
   5  11   6       38.06       41.74      1.16 o 
   6  11   6      130.58      123.43      1.67 o 
   7  11   6        0.15        0.27      0.20 o 
   8  11   6       29.32       26.10      0.82 o 
   9  11   6      350.29      355.26      4.16 o 
  10  11   6       23.02       25.58      1.71 o 
  11  11   6       48.13       45.45      3.37 o 
  12  11   6        9.50        8.74      0.99 o 
  13  11   6        0.64        0.63      0.56 o 
  14  11   6       31.49       34.99      2.93 o 
  -5  12   6        1.15        0.93      0.49 o 
  -4  12   6       10.89       10.56      1.14 o 
  -3  12   6       49.85       50.24      1.36 o 
  -2  12   6       30.96       30.99      0.98 o 
  -1  12   6       56.51       55.00      1.68 o 
   0  12   6       21.97       21.23      1.01 o 
   1  12   6        6.99        6.74      0.77 o 
   2  12   6      115.56      109.23      2.20 o 
   3  12   6      128.53      133.20      2.45 o 
   4  12   6       62.91       61.28      1.51 o 
   5  12   6        0.04        0.13      0.25 o 
   6  12   6       10.40       13.12      0.52 o 
   7  12   6       22.27       24.89      0.89 o 
   8  12   6        9.13        9.16      0.59 o 
   9  12   6       88.18       91.06      1.72 o 
  10  12   6      396.88      404.47      4.79 o 
  11  12   6      200.33      196.97      4.18 o 
  12  12   6        0.03        0.05      1.01 o 
  13  12   6        0.02        0.08      0.51 o 
  -4  13   6       13.08       13.15      3.62 o 
  -3  13   6        0.12        0.11      0.32 o 
  -2  13   6        0.00        0.33      0.28 o 
  -1  13   6       49.82       49.93      1.72 o 
   0  13   6       33.07       31.32      1.31 o 
   1  13   6       40.92       38.55      1.37 o 
   2  13   6      108.32      107.02      4.28 o 
   3  13   6        0.04        0.19      0.48 o 
   4  13   6        0.41        0.40      0.33 o 
   5  13   6       42.66       40.58      2.30 o 
   6  13   6       58.59       57.55      1.74 o 
   7  13   6        0.67        0.80      0.26 o 
   8  13   6      171.80      172.59      2.62 o 
   9  13   6       32.94       34.93      1.12 o 
  10  13   6        2.26        1.59      0.56 o 
  11  13   6        4.11        3.04      0.65 o 
  12  13   6       10.50        8.98      1.34 o 
  -3  14   6        8.08        7.66      1.48 o 
  -2  14   6        8.27        8.62      0.98 o 
  -1  14   6        1.59        1.54      0.87 o 
   0  14   6       10.07        9.80      2.79 o 
   1  14   6        5.85        6.49      1.19 o 
   2  14   6       11.41       10.39      0.87 o 
   3  14   6        4.47        4.51      0.60 o 
   4  14   6        0.20        0.29      0.34 o 
   5  14   6       34.10       33.58      1.28 o 
   6  14   6        8.88        8.61      0.93 o 
   7  14   6       38.83       39.56      3.62 o 
   8  14   6        7.65        7.72      0.69 o 
   9  14   6        4.38        4.42      0.50 o 
  10  14   6       24.05       24.14      1.52 o 
  11  14   6       49.32       52.47      1.55 o 
  -1  15   6        5.34        5.75      1.27 o 
   0  15   6       61.76       61.76      2.03 o 
   1  15   6        0.02        0.15      0.44 o 
   2  15   6        6.82        7.74      1.36 o 
   3  15   6        6.88        6.80      0.99 o 
   4  15   6        0.10       -0.07      0.46 o 
   5  15   6        4.46        3.34      0.56 o 
   6  15   6       14.97       13.50      1.41 o 
   7  15   6       13.80       12.18      1.01 o 
   8  15   6        0.34        0.07      0.43 o 
   9  15   6       22.31       20.50      0.83 o 
  10  15   6       26.68       26.73      1.18 o 
   2  16   6        0.70        0.15      0.79 o 
   3  16   6        5.93        6.33      0.81 o 
   4  16   6       55.20       55.33      1.83 o 
   5  16   6       42.91       43.14      1.60 o 
   6  16   6        0.20        0.71      0.45 o 
   7  16   6        0.11       -0.36      0.54 o 
   8  16   6       30.32       29.24      2.09 o 
  -6 -11   7       81.54       88.09      4.60 o 
  -5 -11   7       80.31       77.91      4.31 o 
  -4 -11   7      152.45      158.96      6.24 o 
  -3 -11   7        3.26        3.71      1.58 o 
  -2 -11   7       34.09       33.75      2.96 o 
  -1 -11   7       42.19       40.08      3.14 o 
   0 -11   7        0.00        0.87      1.32 o 
   1 -11   7       16.44       14.46      2.25 o 
  -8 -10   7        1.19       -0.12      1.17 o 
  -7 -10   7       12.27       14.68      2.19 o 
  -6 -10   7       34.68       37.57      2.99 o 
  -5 -10   7        6.62        6.65      1.76 o 
  -4 -10   7        0.08        0.02      1.13 o 
  -3 -10   7        6.45        9.54      1.45 o 
  -2 -10   7       55.41       60.67      2.69 o 
  -1 -10   7       28.50       26.42      2.83 o 
   0 -10   7       76.30       75.82      4.12 o 
   1 -10   7      306.45      301.75      9.03 o 
   2 -10   7       14.72       15.11      2.34 o 
   3 -10   7        0.64       -0.86      1.11 o 
   4 -10   7        2.65        2.65      1.46 o 
  -9  -9   7        6.22        4.53      1.33 o 
  -8  -9   7        1.38        0.66      1.16 o 
  -7  -9   7       29.92       27.89      2.53 o 
  -6  -9   7        2.18        4.07      1.42 o 
  -5  -9   7       11.83       12.78      1.55 o 
  -4  -9   7       13.33       13.25      1.64 o 
  -3  -9   7       14.83       11.62      1.44 o 
  -2  -9   7       19.72       18.18      3.38 o 
  -1  -9   7       29.51       31.17      3.05 o 
   0  -9   7       29.37       28.45      2.58 o 
   1  -9   7      298.21      299.60      8.77 o 
   2  -9   7       31.29       36.00      2.93 o 
   3  -9   7      200.43      197.90      6.80 o 
   4  -9   7       17.87       18.85      2.40 o 
   5  -9   7        0.64        0.22      1.20 o 
 -10  -8   7        2.40        1.18      1.20 o 
  -9  -8   7        5.55        4.41      1.50 o 
  -8  -8   7        3.10        2.63      1.28 o 
  -7  -8   7        6.28        7.25      1.22 o 
  -6  -8   7        0.44        0.35      0.78 o 
  -5  -8   7        4.83        5.33      0.82 o 
  -4  -8   7        1.53        1.85      1.07 o 
  -3  -8   7      224.46      237.16      7.13 o 
  -2  -8   7       52.81       55.88      2.37 o 
  -1  -8   7       98.22      107.93      5.39 o 
   0  -8   7        0.13       -0.75      0.75 o 
   1  -8   7       56.20       60.83      3.39 o 
   2  -8   7       45.75       47.07      3.06 o 
   3  -8   7        0.01       -0.28      1.05 o 
   4  -8   7       30.94       30.55      2.66 o 
   5  -8   7        5.51        4.00      1.47 o 
   6  -8   7        0.02        0.73      1.15 o 
   7  -8   7        4.23        3.17      1.42 o 
 -11  -7   7       94.01       94.13      4.11 o 
 -10  -7   7       39.99       42.75      2.88 o 
  -9  -7   7       28.51       33.44      2.59 o 
  -8  -7   7        0.01        0.53      0.59 o 
  -7  -7   7       37.58       38.64      1.74 o 
  -6  -7   7       33.92       33.53      1.23 o 
  -5  -7   7        2.09        2.94      0.75 o 
  -4  -7   7       40.89       43.43      1.31 o 
  -3  -7   7      302.32      306.81      4.05 o 
  -2  -7   7      130.75      134.50      2.33 o 
  -1  -7   7      106.89      110.78      2.37 o 
   0  -7   7       17.00       18.08      1.04 o 
   1  -7   7       32.26       33.52      1.24 o 
   2  -7   7       49.34       50.68      1.51 o 
   3  -7   7        3.63        4.57      0.79 o 
   4  -7   7       17.18       15.15      2.02 o 
   5  -7   7        8.62        9.64      1.73 o 
   6  -7   7       19.52       21.24      2.38 o 
   7  -7   7        0.15        0.38      1.13 o 
   8  -7   7        0.86        0.12      0.90 o 
 -11  -6   7       20.63       22.81      1.45 o 
 -10  -6   7        3.78        4.28      0.95 o 
  -9  -6   7        0.00       -0.08      0.62 o 
  -8  -6   7       26.22       26.79      1.41 o 
  -7  -6   7       81.53       86.77      1.99 o 
  -6  -6   7       46.97       49.25      1.62 o 
  -5  -6   7        7.95        8.25      0.74 o 
  -4  -6   7       16.75       18.04      0.96 o 
  -3  -6   7        4.06        3.98      0.56 o 
  -2  -6   7       19.79       18.40      0.92 o 
  -1  -6   7       19.97       18.27      0.92 o 
   0  -6   7       30.20       29.64      1.06 o 
   1  -6   7        2.12        1.40      0.52 o 
   2  -6   7        1.70        2.66      0.58 o 
   3  -6   7        1.81        2.79      0.60 o 
   4  -6   7       40.08       37.99      1.38 o 
   5  -6   7       55.85       56.29      2.17 o 
   6  -6   7       15.05       16.85      1.50 o 
   7  -6   7      118.68      118.29      4.71 o 
   8  -6   7        5.18        1.18      0.87 o 
   9  -6   7        1.07        1.27      1.22 o 
 -11  -5   7      106.31      120.80      4.75 o 
 -10  -5   7        3.16        2.52      0.73 o 
  -9  -5   7        1.71        3.26      0.75 o 
  -8  -5   7        8.53        8.52      0.95 o 
  -7  -5   7        0.08        0.49      0.47 o 
  -6  -5   7       18.17       16.44      1.78 o 
  -5  -5   7       50.93       20.85      2.30 o 
  -4  -5   7        1.09        0.63      0.43 o 
  -3  -5   7      195.33      199.28      2.96 o 
  -2  -5   7      137.02      138.36      4.51 o 
  -1  -5   7        0.05       -0.21      0.33 o 
   0  -5   7       34.41       36.46      1.13 o 
   1  -5   7       39.29       26.74      0.96 o 
   2  -5   7       35.85       32.13      1.07 o 
   3  -5   7        0.20        0.62      0.38 o 
   4  -5   7       23.51       26.13      1.17 o 
   5  -5   7      182.50      197.64      3.45 o 
   6  -5   7      243.32      258.71      4.87 o 
   7  -5   7        1.05        0.38      0.71 o 
   8  -5   7       17.78       17.69      1.24 o 
   9  -5   7        3.87        4.51      1.35 o 
  10  -5   7       10.59       10.76      1.84 o 
 -12  -4   7       52.62       57.90      3.44 o 
 -11  -4   7        0.34        1.81      1.37 o 
 -10  -4   7        0.65        1.40      0.64 o 
  -9  -4   7        0.03        0.20      0.62 o 
  -8  -4   7       25.71       25.84      1.14 o 
  -7  -4   7       13.36       14.28      1.02 o 
  -6  -4   7       35.96       36.57      1.22 o 
  -5  -4   7       85.07       83.58      2.16 o 
  -4  -4   7        4.31        4.97      0.66 o 
  -3  -4   7       69.44       63.07      1.43 o 
  -2  -4   7       31.88       31.94      1.30 o 
  -1  -4   7        4.61        0.77      0.41 o 
   0  -4   7       15.56       21.80      0.63 o 
   1  -4   7      236.27      169.56      2.05 o 
   2  -4   7        6.84        0.32      0.43 o 
   3  -4   7        1.37        1.22      0.38 o 
   4  -4   7        2.33        2.89      0.48 o 
   5  -4   7       11.56       12.63      0.93 o 
   6  -4   7        2.94        3.30      0.78 o 
   7  -4   7       40.10       43.22      1.73 o 
   8  -4   7       68.68       74.16      4.91 o 
   9  -4   7       29.53       32.05      1.58 o 
  10  -4   7        1.64        1.51      0.70 o 
  11  -4   7       20.18       17.88      2.07 o 
 -12  -3   7        5.71        5.06      1.65 o 
 -11  -3   7        8.54        2.33      1.15 o 
 -10  -3   7        0.99        1.55      1.36 o 
  -9  -3   7        0.45        0.62      0.55 o 
  -8  -3   7      101.20      100.91      2.07 o 
  -7  -3   7       31.02       35.10      1.46 o 
  -6  -3   7       69.40       69.57      1.43 o 
  -5  -3   7       37.88       36.88      0.92 o 
  -4  -3   7      217.25      201.82      2.13 o 
  -3  -3   7     1058.79     1032.66      8.38 o 
  -2  -3   7      355.91      348.18      2.69 o 
  -1  -3   7        0.50        0.03      0.16 o 
   0  -3   7       36.33       38.74      0.65 o 
   1  -3   7       20.07       28.02      0.66 o 
   2  -3   7       22.90       29.84      0.65 o 
   3  -3   7        2.24        1.51      0.33 o 
   4  -3   7       45.67       48.05      1.59 o 
   5  -3   7       17.78       17.68      1.15 o 
   6  -3   7      287.09      263.62     15.97 o 
   7  -3   7        1.84        2.13      0.59 o 
   8  -3   7       38.66       44.70      1.79 o 
   9  -3   7        1.06        1.09      0.70 o 
  10  -3   7        6.81        5.74      0.93 o 
  11  -3   7        0.80       -0.14      0.63 o 
 -12  -2   7       11.89       10.00      2.02 o 
 -11  -2   7        2.92        3.14      1.46 o 
 -10  -2   7       18.09       20.74      2.44 o 
  -9  -2   7        1.13        0.82      0.65 o 
  -8  -2   7      130.04      128.45      2.45 o 
  -7  -2   7        0.56        0.80      0.35 o 
  -6  -2   7        6.74        6.56      0.41 o 
  -5  -2   7      109.07      113.51      1.30 o 
  -4  -2   7       54.02       54.04      0.78 o 
  -3  -2   7       17.20       16.17      0.44 o 
  -2  -2   7        0.28        0.39      0.14 o 
  -1  -2   7       44.53       48.12      0.76 o 
   0  -2   7       39.60       43.14      0.72 o 
   1  -2   7       11.28        7.40      0.36 o 
   2  -2   7       70.87       65.61      0.92 o 
   3  -2   7       34.19       26.75      0.70 o 
   4  -2   7      595.97      579.81      4.97 o 
   5  -2   7      114.61      111.47      1.91 o 
   6  -2   7        3.58        3.45      0.47 o 
   7  -2   7       18.47       17.08      1.09 o 
   8  -2   7       56.36       56.61      1.68 o 
   9  -2   7        1.00        1.19      0.93 o 
  10  -2   7       39.68       37.16      1.67 o 
  11  -2   7        3.72        4.70      1.29 o 
  12  -2   7        0.68        2.23      1.09 o 
 -12  -1   7        2.48        4.31      1.60 o 
 -11  -1   7       23.19       21.62      2.60 o 
 -10  -1   7        6.05        5.72      1.74 o 
  -9  -1   7       10.48        8.75      1.11 o 
  -8  -1   7      188.53      189.58      3.50 o 
  -7  -1   7      120.71      127.94      1.72 o 
  -6  -1   7       27.52       25.84      0.69 o 
  -5  -1   7        5.47        3.73      0.31 o 
  -4  -1   7        0.06        0.07      0.16 o 
  -3  -1   7       98.44      102.68      1.07 o 
  -2  -1   7      191.06      188.36      1.53 o 
  -1  -1   7      174.70      164.97      1.54 o 
   0  -1   7       29.23       32.93      0.61 o 
   1  -1   7        1.71        0.92      0.17 o 
   2  -1   7       31.01       28.64      0.54 o 
   3  -1   7      107.54       94.48      1.19 o 
   4  -1   7      216.84      224.13      2.60 o 
   5  -1   7     1507.82     1384.77     10.60 o 
   6  -1   7      122.08      102.45      1.49 o 
   7  -1   7       19.04       20.99      0.82 o 
   8  -1   7       44.38       41.28      1.20 o 
   9  -1   7        0.09       -0.03      0.55 o 
  10  -1   7      108.93      114.78      4.78 o 
  11  -1   7        0.87        0.78      0.78 o 
  12  -1   7       64.09       70.81      3.46 o 
  13  -1   7        0.37        0.63      0.75 o 
 -12   0   7       45.26       46.54      3.46 o 
 -11   0   7        1.02        3.32      1.48 o 
 -10   0   7        0.20       -1.43      1.59 o 
  -9   0   7       23.71       23.96      1.31 o 
  -8   0   7        3.58        3.74      0.46 o 
  -7   0   7       32.09       33.01      0.84 o 
  -6   0   7       14.72       14.37      0.65 o 
  -5   0   7       98.83       86.81      1.33 o 
  -4   0   7       87.80       94.27      1.26 o 
  -3   0   7        0.12        0.26      0.15 o 
  -2   0   7      132.94      136.55      1.30 o 
  -1   0   7      399.29      423.55      3.17 o 
   0   0   7      477.42      532.98      4.31 o 
   1   0   7      300.02      319.33      3.93 o 
   2   0   7       56.85       41.26      0.67 o 
   3   0   7       74.37       78.34      0.97 o 
   4   0   7      254.54      232.35      2.62 o 
   5   0   7       53.43       55.78      0.95 o 
   6   0   7       43.68       25.96      0.64 o 
   7   0   7       93.05       78.97      1.18 o 
   8   0   7       31.91       32.14      0.92 o 
   9   0   7       16.53       16.19      1.57 o 
  10   0   7        9.36       10.11      1.56 o 
  11   0   7        3.86        3.12      1.27 o 
  12   0   7       46.98       46.83      2.89 o 
  13   0   7        7.54        7.69      1.57 o 
 -12   1   7       85.62       95.12      4.85 o 
 -11   1   7        2.30        2.79      1.24 o 
 -10   1   7        2.41        1.61      0.98 o 
  -9   1   7       27.25       27.27      1.33 o 
  -8   1   7       19.64       19.76      0.85 o 
  -7   1   7        0.13        0.13      0.25 o 
  -6   1   7       18.92       18.08      0.61 o 
  -5   1   7      125.07      130.64      1.68 o 
  -4   1   7        1.36        2.65      0.29 o 
  -3   1   7       94.60       88.81      1.14 o 
  -2   1   7       16.74       14.44      0.42 o 
  -1   1   7      355.63      383.27      3.37 o 
   0   1   7     2890.52     3051.57     21.57 o 
   1   1   7      366.24      377.00      3.90 o 
   2   1   7        1.04        0.14      0.12 o 
   3   1   7        5.24        4.74      0.29 o 
   4   1   7       34.70       30.89      0.71 o 
   5   1   7        0.50        2.84      0.32 o 
   6   1   7        0.81        0.53      0.23 o 
   7   1   7       21.11       14.57      0.60 o 
   8   1   7       17.32       19.53      0.96 o 
   9   1   7       97.25       91.11      1.67 o 
  10   1   7       55.87       57.93      1.78 o 
  11   1   7        3.54        3.46      1.20 o 
  12   1   7       25.48       21.03      2.10 o 
  13   1   7       53.14       59.64      3.33 o 
 -11   2   7       37.42       40.02      2.15 o 
 -10   2   7       24.24       24.80      1.72 o 
  -9   2   7       93.67       94.23      2.47 o 
  -8   2   7        0.44        0.78      0.39 o 
  -7   2   7        9.88        9.39      0.75 o 
  -6   2   7      385.31      380.20      3.63 o 
  -5   2   7      163.76      160.53      2.33 o 
  -4   2   7      390.95      398.80      4.28 o 
  -3   2   7      267.69      273.59      2.87 o 
  -2   2   7       46.96       54.98      1.26 o 
  -1   2   7        2.46        1.32      0.22 o 
   0   2   7      210.71      204.89      5.24 o 
   1   2   7       17.46       17.88      0.52 o 
   2   2   7        1.98        5.85      0.34 o 
   3   2   7        5.40        2.08      0.27 o 
   4   2   7       13.21       13.75      0.46 o 
   5   2   7        0.11        0.17      0.17 o 
   6   2   7       33.14       27.83      0.66 o 
   7   2   7       29.77       45.33      0.95 o 
   8   2   7      183.16      157.58      2.02 o 
   9   2   7       20.43       15.93      0.82 o 
  10   2   7        6.80        9.83      0.91 o 
  11   2   7       30.91       32.10      1.39 o 
  12   2   7        8.48        8.67      1.59 o 
  13   2   7        3.19        4.03      1.31 o 
  14   2   7       17.23       23.80      2.25 o 
 -11   3   7        5.32        5.45      1.13 o 
 -10   3   7      131.19      131.15      3.04 o 
  -9   3   7       13.98       12.93      0.92 o 
  -8   3   7       34.29       31.88      1.42 o 
  -7   3   7        0.94        1.09      0.55 o 
  -6   3   7       68.01       71.81      1.46 o 
  -5   3   7      185.73      175.71      2.47 o 
  -4   3   7      674.60      649.13      6.38 o 
  -3   3   7        1.47        1.38      0.23 o 
  -2   3   7      124.85      136.58      2.34 o 
  -1   3   7       44.83       52.68      0.76 o 
   0   3   7     1555.89     1641.17     12.04 o 
   1   3   7       13.73       17.98      0.44 o 
   2   3   7       12.65       14.49      0.38 o 
   3   3   7       19.11       12.07      0.43 o 
   4   3   7      168.35      161.93      1.77 o 
   5   3   7       49.03       49.08      0.86 o 
   6   3   7       10.45       15.04      0.52 o 
   7   3   7      292.21      242.47      2.54 o 
   8   3   7     1598.48     1388.02     10.82 o 
   9   3   7       69.89       56.12      1.15 o 
  10   3   7        9.07        8.73      0.64 o 
  11   3   7       51.21       56.84      1.53 o 
  12   3   7       18.83       19.22      1.31 o 
  13   3   7      100.94      108.49      4.73 o 
  14   3   7        4.74        6.72      1.60 o 
 -11   4   7       36.63       41.61      2.81 o 
 -10   4   7       10.37        8.72      0.85 o 
  -9   4   7       39.70       40.01      2.12 o 
  -8   4   7       23.04       25.28      1.15 o 
  -7   4   7        3.30        3.57      0.51 o 
  -6   4   7       27.66       27.69      1.03 o 
  -5   4   7        9.29        9.46      0.66 o 
  -4   4   7       86.46       89.11      1.75 o 
  -3   4   7      492.70      462.55      4.66 o 
  -2   4   7      955.00      883.95      7.58 o 
  -1   4   7      172.04      176.04      2.06 o 
   0   4   7        0.02        0.20      0.09 o 
   1   4   7        7.62        4.79      0.31 o 
   2   4   7        9.22       11.51      0.25 o 
   3   4   7      192.56      213.19      1.66 o 
   4   4   7      392.29      435.12      4.27 o 
   5   4   7      238.36      221.80      3.04 o 
   6   4   7       69.90       77.13      1.15 o 
   7   4   7       18.44        9.66      0.49 o 
   8   4   7      183.90      174.54      2.29 o 
   9   4   7       87.73       74.09      1.30 o 
  10   4   7      102.39       92.03      1.67 o 
  11   4   7       17.48       15.15      0.92 o 
  12   4   7        0.44        0.67      0.74 o 
  13   4   7       40.53       41.71      2.00 o 
  14   4   7        7.91        9.06      1.56 o 
 -10   5   7       42.53       45.74      2.10 o 
  -9   5   7       91.83       94.63      2.39 o 
  -8   5   7        4.36        4.40      0.64 o 
  -7   5   7        1.50        1.48      0.43 o 
  -6   5   7       53.81       57.20      1.50 o 
  -5   5   7        6.50        6.48      0.56 o 
  -4   5   7      372.55      373.14      4.09 o 
  -3   5   7       21.93       19.51      0.64 o 
  -2   5   7     1180.40     1279.65     11.20 o 
  -1   5   7      624.51      635.56      4.40 o 
   0   5   7      117.94      161.48      1.29 o 
   1   5   7       39.13       48.00      0.77 o 
   2   5   7       40.64       48.14      0.89 o 
   3   5   7      143.76      156.56      1.54 o 
   4   5   7       32.13       29.44      0.47 o 
   5   5   7       49.50       41.40      0.64 o 
   6   5   7       19.41       20.25      0.51 o 
   7   5   7       42.19       40.12      1.06 o 
   8   5   7      153.90      137.66      1.78 o 
   9   5   7      115.80       98.56      1.65 o 
  10   5   7        4.52        6.25      0.75 o 
  11   5   7       33.02       29.56      1.09 o 
  12   5   7        0.99        1.00      0.42 o 
  13   5   7       23.46       23.77      5.10 o 
  14   5   7        1.47        1.33      0.72 o 
 -10   6   7        0.44       -0.30      0.54 o 
  -9   6   7        6.12        6.13      0.90 o 
  -8   6   7       14.39       14.34      1.54 o 
  -7   6   7        3.58        3.46      0.55 o 
  -6   6   7      180.27      180.33      2.98 o 
  -5   6   7       24.38       26.56      0.96 o 
  -4   6   7        2.71        1.26      0.30 o 
  -3   6   7      294.37      281.77      3.17 o 
  -2   6   7        3.74        1.34      0.37 o 
  -1   6   7      108.79      131.47      1.19 o 
   0   6   7        0.01        0.05      0.13 o 
   1   6   7      130.41      145.30      1.65 o 
   2   6   7       53.98       58.00      1.78 o 
   3   6   7      471.36      450.65      5.12 o 
   4   6   7       50.10       50.06      0.55 o 
   5   6   7      448.03      431.49      3.49 o 
   6   6   7      728.78      720.80      5.80 o 
   7   6   7      188.88      184.22      1.89 o 
   8   6   7      112.93      107.58      1.50 o 
   9   6   7       23.90       22.63      0.83 o 
  10   6   7        3.96        3.20      0.51 o 
  11   6   7       21.48       20.33      1.05 o 
  12   6   7        6.96        8.60      0.84 o 
  13   6   7        0.94        1.97      0.58 o 
  14   6   7        2.03        0.88      0.74 o 
  -9   7   7        2.51        2.17      0.60 o 
  -8   7   7        0.02       -0.04      0.39 o 
  -7   7   7       13.39       15.39      1.02 o 
  -6   7   7       14.89       16.60      0.98 o 
  -5   7   7      175.71      173.73      3.40 o 
  -4   7   7        6.62        6.77      0.55 o 
  -3   7   7       56.60       63.61      1.62 o 
  -2   7   7      261.66      233.09      2.63 o 
  -1   7   7      576.16      591.20      4.75 o 
   0   7   7      369.32      380.18      3.34 o 
   1   7   7      456.64      463.07      4.89 o 
   2   7   7       37.23       40.16      1.25 o 
   3   7   7       22.63       28.47      0.98 o 
   4   7   7       98.72      103.58      1.49 o 
   5   7   7        0.81        1.17      0.14 o 
   6   7   7      277.77      265.55      2.70 o 
   7   7   7      595.75      570.21      5.79 o 
   8   7   7       16.67       13.98      0.83 o 
   9   7   7        0.36        0.01      0.27 o 
  10   7   7       11.74       12.28      0.89 o 
  11   7   7        7.76        5.22      0.74 o 
  12   7   7       15.08       13.58      1.21 o 
  13   7   7        0.25        0.67      0.54 o 
  14   7   7        7.07        6.90      1.08 o 
  -9   8   7       19.22       19.81      1.60 o 
  -8   8   7        2.04        1.26      0.51 o 
  -7   8   7        8.51        9.15      1.42 o 
  -6   8   7       18.20       19.79      0.97 o 
  -5   8   7       34.52       38.13      1.30 o 
  -4   8   7        8.58        6.90      0.79 o 
  -3   8   7       79.97       85.42      1.57 o 
  -2   8   7        0.05        0.02      0.16 o 
  -1   8   7       14.13       17.90      0.39 o 
   0   8   7      162.91      145.28      1.64 o 
   1   8   7        2.00        1.73      0.18 o 
   2   8   7       50.78       50.45      1.79 o 
   3   8   7       30.89       30.95      1.39 o 
   4   8   7       19.16       18.65      0.52 o 
   5   8   7      521.54      507.62      4.72 o 
   6   8   7       37.08       37.29      1.16 o 
   7   8   7      331.64      319.68      4.05 o 
   8   8   7       19.22       21.48      0.84 o 
   9   8   7      132.94      126.60      2.37 o 
  10   8   7       46.69       47.28      1.44 o 
  11   8   7       48.58       47.69      1.56 o 
  12   8   7        1.92        1.09      0.52 o 
  13   8   7        0.04        0.23      0.47 o 
  14   8   7       39.59       41.43      3.70 o 
  -8   9   7        0.32        0.55      0.51 o 
  -7   9   7        0.00        0.09      0.40 o 
  -6   9   7        1.17        2.43      0.53 o 
  -5   9   7       99.33      102.14      2.11 o 
  -4   9   7       14.75       14.52      0.76 o 
  -3   9   7       40.93       42.67      1.10 o 
  -2   9   7        0.01        0.12      0.21 o 
  -1   9   7       91.20       85.82      1.32 o 
   0   9   7       99.51       97.52      1.56 o 
   1   9   7        0.43        0.42      0.23 o 
   2   9   7        0.27        1.76      0.88 o 
   3   9   7      978.11      974.48      8.45 o 
   4   9   7       32.45       32.48      0.80 o 
   5   9   7       26.28       24.26      0.65 o 
   6   9   7      169.84      171.00      1.89 o 
   7   9   7      448.50      429.71      5.08 o 
   8   9   7      148.44      148.88      2.45 o 
   9   9   7       50.15       56.67      1.48 o 
  10   9   7        0.19        0.38      0.34 o 
  11   9   7       78.71       78.45      2.26 o 
  12   9   7        0.23        0.08      0.47 o 
  13   9   7       17.18       18.62      1.55 o 
  14   9   7        3.51        2.96      1.29 o 
  -7  10   7        9.66        8.57      1.67 o 
  -6  10   7        0.00        0.16      0.36 o 
  -5  10   7        0.25        0.27      0.34 o 
  -4  10   7        1.93        0.80      0.35 o 
  -3  10   7       52.76       54.73      1.31 o 
  -2  10   7      224.40      223.22      3.89 o 
  -1  10   7        4.67        3.97      0.51 o 
   0  10   7       13.65       13.38      0.60 o 
   1  10   7        1.40        0.86      0.22 o 
   2  10   7        0.00        0.01      0.15 o 
   3  10   7        0.21        0.65      0.27 o 
   4  10   7       38.90       40.57      0.81 o 
   5  10   7      197.36      179.06      3.51 o 
   6  10   7       57.80       56.60      1.21 o 
   7  10   7        2.97        3.05      0.54 o 
   8  10   7       40.89       44.92      1.19 o 
   9  10   7      300.85      293.47      4.14 o 
  10  10   7       76.03       73.41      1.83 o 
  11  10   7      119.77      121.51      2.91 o 
  12  10   7        1.89        1.36      1.12 o 
  13  10   7       15.42       14.24      1.27 o 
  14  10   7       26.32       26.46      2.84 o 
  -6  11   7        5.43        6.70      0.82 o 
  -5  11   7       14.72       12.94      0.88 o 
  -4  11   7        0.43        0.10      0.31 o 
  -3  11   7       56.07       51.85      1.29 o 
  -2  11   7       20.52       23.31      0.76 o 
  -1  11   7        6.36        6.90      0.65 o 
   0  11   7       27.59       27.23      0.97 o 
   1  11   7        7.80        8.68      0.80 o 
   2  11   7       12.18       10.24      0.57 o 
   3  11   7       77.72       74.85      1.41 o 
   4  11   7       25.57       26.62      2.19 o 
   5  11   7       68.46       64.41      1.38 o 
   6  11   7       50.32       50.54      1.18 o 
   7  11   7       16.29       16.42      0.79 o 
   8  11   7       12.25       11.50      0.58 o 
   9  11   7        3.32        2.69      0.55 o 
  10  11   7       11.16       13.59      0.92 o 
  11  11   7        9.37        8.89      0.91 o 
  12  11   7       30.06       30.08      1.48 o 
  13  11   7       21.10       20.95      1.41 o 
  14  11   7       38.49       44.72      2.00 o 
  -5  12   7        1.10        1.30      0.54 o 
  -4  12   7        0.06        0.10      0.31 o 
  -3  12   7        6.05        5.02      0.55 o 
  -2  12   7        7.71        9.37      0.87 o 
  -1  12   7       10.13        9.22      0.78 o 
   0  12   7       32.96       31.80      3.68 o 
   1  12   7       23.21       21.82      0.89 o 
   2  12   7        0.06        0.45      0.26 o 
   3  12   7        2.44        2.08      0.34 o 
   4  12   7       45.45       43.49      1.13 o 
   5  12   7       16.05       16.71      0.73 o 
   6  12   7       79.94       77.16      1.74 o 
   7  12   7        5.10        6.02      0.61 o 
   8  12   7      111.90      116.94      1.77 o 
   9  12   7       74.43       80.56      1.77 o 
  10  12   7       19.45       20.55      1.09 o 
  11  12   7        9.44        9.14      0.92 o 
  12  12   7        3.77        3.14      0.65 o 
  13  12   7       15.98       14.21      1.24 o 
  -4  13   7       14.52       13.47      1.94 o 
  -3  13   7        0.05        0.10      0.47 o 
  -2  13   7       11.71       15.27      1.05 o 
  -1  13   7       18.71       16.50      1.03 o 
   0  13   7       91.26       87.50      2.12 o 
   1  13   7      103.91       98.33      2.17 o 
   2  13   7        2.58        2.67      0.44 o 
   3  13   7        0.94        0.87      0.32 o 
   4  13   7        1.64        1.76      0.37 o 
   5  13   7       88.71       84.38      2.77 o 
   6  13   7       85.36       83.07      1.91 o 
   7  13   7        9.80        9.37      0.76 o 
   8  13   7       12.02       12.66      0.87 o 
   9  13   7        9.77        9.53      0.61 o 
  10  13   7        6.42        5.42      1.45 o 
  11  13   7       30.05       32.91      1.55 o 
  12  13   7        9.13        8.30      0.94 o 
  -2  14   7        0.18       -0.03      0.44 o 
  -1  14   7       26.24       26.11      1.60 o 
   0  14   7        9.95       10.85      0.90 o 
   1  14   7       87.11       85.91      2.10 o 
   2  14   7       11.03       11.60      1.28 o 
   3  14   7        7.58        6.93      1.12 o 
   4  14   7       13.85       13.69      0.78 o 
   5  14   7        0.46        0.67      0.32 o 
   6  14   7       44.89       45.65      2.67 o 
   7  14   7        9.33        8.85      0.79 o 
   8  14   7       97.28       97.67      3.16 o 
   9  14   7        0.18        0.37      0.39 o 
  10  14   7        2.18        2.08      0.46 o 
  11  14   7        0.24        0.57      0.43 o 
  12  14   7        8.95        7.03      1.73 o 
  -1  15   7        7.32        5.06      1.14 o 
   0  15   7       62.44       62.36      2.22 o 
   1  15   7        5.87        5.78      0.71 o 
   2  15   7        0.55        0.34      0.34 o 
   3  15   7       48.43       48.67      1.52 o 
   4  15   7       14.05       12.35      1.14 o 
   5  15   7        0.97        1.05      0.46 o 
   6  15   7        0.13        0.25      0.33 o 
   7  15   7        9.68        9.27      0.83 o 
   8  15   7        3.94        2.99      0.57 o 
   9  15   7       43.22       41.16      1.62 o 
  10  15   7        6.01        4.73      0.78 o 
   2  16   7        1.93        2.00      0.86 o 
   3  16   7        4.89        4.69      0.63 o 
   4  16   7        4.32        3.02      0.55 o 
   5  16   7        0.40        0.79      0.42 o 
   6  16   7       24.73       25.31      1.18 o 
   7  16   7        0.03       -0.30      0.37 o 
   8  16   7        0.12        1.12      0.72 o 
  -3 -11   8        3.28        3.19      1.53 o 
  -2 -11   8        7.76        8.24      1.92 o 
  -1 -11   8        3.95        4.56      1.66 o 
  -6 -10   8       42.53       43.86      3.23 o 
  -5 -10   8       28.52       29.87      2.71 o 
  -4 -10   8        1.71        3.22      1.50 o 
  -3 -10   8       13.54       11.76      2.11 o 
  -2 -10   8        0.14        0.24      1.17 o 
  -1 -10   8       27.17       29.97      2.72 o 
   0 -10   8        5.55        4.93      1.62 o 
   1 -10   8       86.34       93.77      4.59 o 
   2 -10   8        0.47       -0.34      1.14 o 
  -8  -9   8        6.50        5.99      1.69 o 
  -7  -9   8       28.40       20.32      2.33 o 
  -6  -9   8        0.22        1.34      1.19 o 
  -5  -9   8       31.56       31.89      2.70 o 
  -4  -9   8       32.73       26.82      2.52 o 
  -3  -9   8       51.38       54.98      2.55 o 
  -2  -9   8        1.32        1.18      1.37 o 
  -1  -9   8       12.69       14.13      1.55 o 
   0  -9   8       46.09       44.33      3.10 o 
   1  -9   8       52.41       60.33      3.58 o 
   2  -9   8        1.70        1.15      1.28 o 
   3  -9   8       25.95       28.80      2.62 o 
   4  -9   8       27.17       31.37      2.69 o 
   5  -9   8       10.66        8.97      1.82 o 
  -9  -8   8        5.52        2.91      1.34 o 
  -8  -8   8        8.96       10.00      1.87 o 
  -7  -8   8        7.28        8.84      1.80 o 
  -5  -8   8       43.07       46.25      2.33 o 
  -4  -8   8       25.69       27.89      1.48 o 
  -3  -8   8       33.55       31.15      1.92 o 
  -2  -8   8        0.88        1.36      0.88 o 
  -1  -8   8       19.21       22.35      1.76 o 
   0  -8   8       52.74       56.30      3.32 o 
   1  -8   8      224.44      223.93      7.05 o 
   2  -8   8      107.17      108.94      4.65 o 
   3  -8   8       32.33       33.83      2.71 o 
   4  -8   8       88.57       85.32      4.14 o 
   5  -8   8        0.03        1.33      1.20 o 
   6  -8   8        8.57        5.70      1.46 o 
 -10  -7   8       17.62       18.83      2.16 o 
  -9  -7   8       18.72       21.08      2.34 o 
  -8  -7   8        0.10        0.10      1.12 o 
  -7  -7   8        0.07       -0.12      0.56 o 
  -6  -7   8       25.16       25.73      1.37 o 
  -5  -7   8        0.20        0.84      0.44 o 
  -4  -7   8      139.69      145.31      2.61 o 
  -3  -7   8       18.43       21.75      1.14 o 
  -2  -7   8      187.59      205.51      3.15 o 
  -1  -7   8      103.69      103.20      2.36 o 
   0  -7   8       34.26       35.28      1.39 o 
   1  -7   8        1.41        1.68      0.68 o 
   2  -7   8        0.91        1.04      0.55 o 
   3  -7   8       86.58       98.89      2.27 o 
   4  -7   8       90.66       88.62      4.09 o 
   5  -7   8        3.25        2.94      1.35 o 
   6  -7   8        2.86        0.33      0.78 o 
   7  -7   8        6.66        5.84      1.54 o 
 -10  -6   8       11.63       13.78      3.10 o 
  -9  -6   8        5.18        4.64      0.98 o 
  -8  -6   8       14.20       15.43      1.21 o 
  -7  -6   8       97.19       98.14      3.52 o 
  -6  -6   8       37.00       33.38      4.21 o 
  -5  -6   8       39.08       38.42      1.34 o 
  -4  -6   8       11.71       11.72      1.01 o 
  -3  -6   8       90.97       90.20      1.94 o 
  -2  -6   8       47.56       51.69      1.43 o 
  -1  -6   8        0.03       -0.16      0.40 o 
   0  -6   8        0.19       -0.31      0.39 o 
   1  -6   8       80.85       81.02      2.00 o 
   2  -6   8        7.19        7.85      0.80 o 
   3  -6   8      100.59      101.82      2.33 o 
   4  -6   8      116.84      125.40      2.66 o 
   5  -6   8       23.95       27.23      1.28 o 
   6  -6   8       73.10       69.23      8.81 o 
   7  -6   8        1.27        1.84      1.21 o 
   8  -6   8        0.02        0.65      1.15 o 
 -11  -5   8        9.95       12.11      1.92 o 
 -10  -5   8       22.27       21.48      2.42 o 
  -9  -5   8        7.71        7.01      1.32 o 
  -8  -5   8       40.76       44.04      1.68 o 
  -7  -5   8       29.30       29.48      1.40 o 
  -6  -5   8       33.31       34.00      1.49 o 
  -5  -5   8       14.94       13.98      1.19 o 
  -4  -5   8       25.66       27.66      1.14 o 
  -3  -5   8       21.92       21.90      1.05 o 
  -2  -5   8       66.75       60.74      3.01 o 
  -1  -5   8        7.10        7.42      0.86 o 
   0  -5   8        2.25        5.53      0.60 o 
   1  -5   8        4.44        6.12      0.90 o 
   2  -5   8        4.97        5.08      0.56 o 
   3  -5   8        9.30        8.28      0.91 o 
   4  -5   8       36.32       38.95      1.74 o 
   5  -5   8        9.70       12.34      0.98 o 
   6  -5   8      137.63      137.93      2.87 o 
   7  -5   8       76.50       80.32      3.78 o 
   8  -5   8       15.85       17.36      1.85 o 
   9  -5   8       14.59       15.42      1.96 o 
 -11  -4   8       54.77       63.55      3.66 o 
 -10  -4   8        0.91        0.27      1.24 o 
  -9  -4   8       14.09       15.15      2.51 o 
  -8  -4   8       10.69        8.11      0.89 o 
  -7  -4   8       18.50       19.42      1.06 o 
  -6  -4   8       23.41       24.35      1.07 o 
  -5  -4   8        2.56        2.19      0.53 o 
  -4  -4   8       13.92       13.52      0.97 o 
  -3  -4   8        0.69        0.59      0.36 o 
  -2  -4   8       15.70       15.74      0.73 o 
  -1  -4   8       35.72       31.59      0.94 o 
   0  -4   8       51.13       39.63      1.04 o 
   1  -4   8       31.02       16.13      0.80 o 
   2  -4   8       62.10       47.11      1.27 o 
   3  -4   8       28.06       26.37      1.00 o 
   4  -4   8       11.27        9.14      0.83 o 
   5  -4   8        0.70        0.88      0.49 o 
   6  -4   8       35.28       35.66      1.84 o 
   7  -4   8        1.29        1.56      0.75 o 
   8  -4   8        3.56        2.93      0.81 o 
   9  -4   8       33.88       35.21      2.20 o 
  10  -4   8       63.81       70.56      2.25 o 
 -11  -3   8        0.23        0.43      1.13 o 
 -10  -3   8        0.22        0.04      1.19 o 
  -9  -3   8        0.47       -0.46      0.74 o 
  -8  -3   8       93.96       91.50      3.09 o 
  -7  -3   8        9.74       10.77      0.80 o 
  -6  -3   8       58.68       56.75      1.31 o 
  -5  -3   8      144.94      150.46      2.22 o 
  -4  -3   8      373.25      357.05      3.52 o 
  -3  -3   8      322.61      311.84      3.07 o 
  -2  -3   8       32.08       30.68      0.96 o 
  -1  -3   8        3.16        1.56      0.22 o 
   0  -3   8       10.34        3.46      0.30 o 
   1  -3   8       43.91       50.18      0.91 o 
   2  -3   8      250.82      223.72      2.73 o 
   3  -3   8        0.54        4.20      0.40 o 
   4  -3   8      129.69      124.93      1.94 o 
   5  -3   8        0.03        0.66      0.49 o 
   6  -3   8       25.88       28.51      1.53 o 
   7  -3   8      107.93      106.94      6.14 o 
   8  -3   8        6.32        8.13      1.36 o 
   9  -3   8       42.88       45.99      1.86 o 
  10  -3   8        0.01       -0.57      0.61 o 
  11  -3   8        1.49        2.30      1.13 o 
 -11  -2   8       36.30       37.10      3.06 o 
 -10  -2   8       58.19       51.74      3.40 o 
  -9  -2   8       12.14       10.35      1.93 o 
  -8  -2   8        1.87        1.82      0.56 o 
  -7  -2   8       15.06       15.28      0.99 o 
  -6  -2   8       45.86       45.26      1.00 o 
  -5  -2   8        9.95       10.24      0.49 o 
  -4  -2   8     1566.35     1525.66      9.53 o 
  -3  -2   8      612.84      615.26      4.30 o 
  -2  -2   8       84.23       81.11      1.05 o 
  -1  -2   8       10.76        8.69      0.41 o 
   0  -2   8       42.53       46.02      0.82 o 
   1  -2   8       62.65       71.56      1.00 o 
   2  -2   8        0.07        2.06      0.29 o 
   3  -2   8        5.79        2.68      0.29 o 
   4  -2   8       19.79       22.21      0.68 o 
   5  -2   8       22.67       27.61      0.87 o 
   6  -2   8       18.85       15.22      0.83 o 
   7  -2   8        1.86        2.19      0.57 o 
   8  -2   8       50.50       52.80      1.62 o 
   9  -2   8       18.51       23.58      1.35 o 
  10  -2   8        5.62        7.10      0.93 o 
  11  -2   8       19.68       19.10      2.06 o 
  12  -2   8        3.13        4.71      1.31 o 
 -11  -1   8        0.45       -0.30      1.27 o 
 -10  -1   8        2.76        2.02      1.40 o 
  -9  -1   8        1.01       -0.16      1.04 o 
  -8  -1   8       21.55       19.83      1.30 o 
  -7  -1   8       34.29       30.01      0.84 o 
  -6  -1   8       18.28       18.22      0.64 o 
  -5  -1   8       33.46       31.83      0.87 o 
  -4  -1   8      168.01      158.14      1.82 o 
  -3  -1   8        8.47        7.12      0.33 o 
  -2  -1   8       68.04       57.51      0.77 o 
  -1  -1   8       92.85       94.09      1.14 o 
   0  -1   8        6.88        8.51      0.38 o 
   1  -1   8       84.41       81.83      1.01 o 
   2  -1   8       10.70       12.14      0.46 o 
   3  -1   8        7.26        8.36      0.41 o 
   4  -1   8      321.48      277.89      5.69 o 
   5  -1   8       33.65       32.23      0.78 o 
   6  -1   8       31.13       22.56      0.69 o 
   7  -1   8        1.49        0.58      0.35 o 
   8  -1   8       37.83       38.43      1.34 o 
   9  -1   8       40.56       42.25      1.44 o 
  10  -1   8       16.15       20.39      2.17 o 
  11  -1   8        8.40       13.29      1.82 o 
  12  -1   8        8.34        9.98      1.70 o 
 -11   0   8        0.28        0.18      1.38 o 
 -10   0   8        1.30        2.41      0.87 o 
  -9   0   8       10.36       10.61      1.27 o 
  -8   0   8       58.81       58.94      1.40 o 
  -7   0   8       66.28       70.13      1.80 o 
  -6   0   8        6.92        5.94      0.42 o 
  -5   0   8        2.21        3.19      0.46 o 
  -4   0   8      124.83      129.21      1.93 o 
  -3   0   8      591.49      585.52      4.60 o 
  -2   0   8      117.80      133.02      1.40 o 
  -1   0   8      201.78      195.50      2.06 o 
   0   0   8        0.31        0.39      0.17 o 
   1   0   8        6.51        6.24      0.37 o 
   2   0   8        7.03        5.12      0.36 o 
   3   0   8        2.04        0.76      0.20 o 
   4   0   8     1852.58     1690.10     13.86 o 
   5   0   8      255.20      206.00      2.16 o 
   6   0   8       16.72       21.17      0.60 o 
   7   0   8        5.22        6.90      0.54 o 
   8   0   8        0.79        2.26      0.43 o 
   9   0   8       35.74       36.22      1.44 o 
  10   0   8       26.68       28.11      2.27 o 
  11   0   8       34.93       34.90      2.53 o 
  12   0   8       39.83       38.86      2.67 o 
  13   0   8        0.71        2.26      1.19 o 
 -11   1   8        3.13        1.02      1.03 o 
 -10   1   8        0.04        0.60      1.08 o 
  -9   1   8        1.37        1.81      0.75 o 
  -8   1   8       14.05       14.63      0.99 o 
  -7   1   8        0.48        0.22      0.30 o 
  -6   1   8      429.87      423.87      3.96 o 
  -5   1   8      503.78      491.02      4.38 o 
  -4   1   8        0.23       -0.10      0.17 o 
  -3   1   8        6.01        6.31      0.40 o 
  -2   1   8      115.37      118.81      1.34 o 
  -1   1   8      593.91      610.72      4.92 o 
   0   1   8     1298.81     1313.36      9.11 o 
   1   1   8       35.75       43.21      0.77 o 
   2   1   8       64.38       56.50      1.14 o 
   3   1   8       27.33       26.83      0.77 o 
   4   1   8        5.16        6.79      0.42 o 
   5   1   8      277.57      254.62      3.27 o 
   6   1   8      211.60      184.98      2.36 o 
   7   1   8       46.05       34.87      0.88 o 
   8   1   8        5.31        5.89      0.52 o 
   9   1   8        2.52        2.57      0.40 o 
  10   1   8        0.12        0.09      0.41 o 
  11   1   8       30.34       30.22      2.38 o 
  12   1   8      149.69      159.79      5.63 o 
  13   1   8        1.90        5.61      1.42 o 
 -11   2   8       13.38       13.23      2.79 o 
 -10   2   8        1.56        0.68      0.81 o 
  -9   2   8       24.55       24.53      1.14 o 
  -8   2   8        3.82        3.24      0.52 o 
  -7   2   8       22.20       23.77      0.85 o 
  -6   2   8       36.25       40.11      1.27 o 
  -5   2   8        9.11       10.51      0.66 o 
  -4   2   8       61.81       52.87      1.23 o 
  -3   2   8      193.64      171.01      2.29 o 
  -2   2   8      337.96      325.25      2.91 o 
  -1   2   8       80.09       80.32      1.28 o 
   0   2   8        8.96        7.01      0.43 o 
   1   2   8       59.21       66.03      1.09 o 
   2   2   8      108.07       95.87      1.62 o 
   3   2   8       20.38       16.33      0.47 o 
   4   2   8      180.88      192.03      2.25 o 
   5   2   8      251.71      234.10      3.06 o 
   6   2   8      264.96      237.88      2.73 o 
   7   2   8      215.80      196.40      2.29 o 
   8   2   8      115.86       96.15      1.65 o 
   9   2   8       64.15       52.52      1.29 o 
  10   2   8        2.98        3.37      0.56 o 
  11   2   8        8.91        9.64      0.94 o 
  12   2   8       49.84       56.36      2.31 o 
  13   2   8       16.06       19.15      2.26 o 
  14   2   8        1.08        0.31      1.06 o 
 -11   3   8       35.19       38.19      2.82 o 
 -10   3   8       20.85       21.42      1.42 o 
  -9   3   8        1.05        0.81      0.43 o 
  -8   3   8        0.06        0.35      0.39 o 
  -7   3   8        9.64        7.74      0.73 o 
  -6   3   8        0.42        0.36      0.57 o 
  -5   3   8       35.95       35.06      1.11 o 
  -4   3   8       49.56       49.18      1.13 o 
  -3   3   8       22.21       23.06      0.72 o 
  -2   3   8      112.63      111.68      1.61 o 
  -1   3   8       60.85       57.89      1.50 o 
   0   3   8      235.73      238.15      3.38 o 
   1   3   8        0.31        0.25      0.11 o 
   2   3   8      298.35      282.74      2.92 o 
   3   3   8      235.36      225.07      2.29 o 
   4   3   8      106.68       93.28      1.55 o 
   5   3   8        0.17        0.68      0.21 o 
   6   3   8        2.06        3.39      0.43 o 
   7   3   8      114.61       91.46      1.53 o 
   8   3   8      218.03      204.10      2.39 o 
   9   3   8       47.28       37.40      1.04 o 
  10   3   8       97.52       88.72      1.69 o 
  11   3   8       36.21       33.70      1.22 o 
  12   3   8       36.73       36.03      1.86 o 
  13   3   8       96.35      103.16      3.22 o 
  14   3   8        3.93        6.20      1.46 o 
 -10   4   8      145.23      151.95      2.88 o 
  -9   4   8      129.66      128.05      2.83 o 
  -8   4   8       26.79       26.38      1.19 o 
  -7   4   8       87.65       88.04      2.04 o 
  -6   4   8        1.78        1.57      0.38 o 
  -5   4   8       40.85       35.58      1.11 o 
  -4   4   8      174.19      164.36      2.30 o 
  -3   4   8      493.00      503.53      5.53 o 
  -2   4   8        1.01        1.98      0.30 o 
  -1   4   8       31.68       27.45      0.83 o 
   0   4   8       37.18       45.15      0.63 o 
   1   4   8       46.99       52.14      0.61 o 
   2   4   8      299.19      313.99      2.44 o 
   3   4   8      132.05      137.45      1.72 o 
   4   4   8       93.36       73.53      1.10 o 
   5   4   8       18.45       17.05      0.54 o 
   6   4   8       25.79       36.07      0.84 o 
   7   4   8       75.50       62.26      1.21 o 
   8   4   8        0.02        0.18      0.23 o 
   9   4   8        3.03        1.66      0.37 o 
  10   4   8       11.55       10.10      0.68 o 
  11   4   8        6.27        5.69      0.64 o 
  12   4   8      168.15      173.82      3.32 o 
  13   4   8       33.83       35.30      1.89 o 
  14   4   8        6.50        3.93      2.15 o 
 -10   5   8        4.37        3.84      0.72 o 
  -9   5   8        1.58        1.12      0.52 o 
  -8   5   8        0.24        0.22      0.40 o 
  -7   5   8        0.00        0.00      0.35 o 
  -6   5   8        6.12        5.37      0.59 o 
  -5   5   8       21.48       20.61      1.13 o 
  -4   5   8        0.63        1.54      0.51 o 
  -3   5   8      404.64      373.34      3.99 o 
  -2   5   8       91.66       90.40      2.12 o 
  -1   5   8       49.16       46.68      0.65 o 
   0   5   8        0.18        0.05      0.09 o 
   1   5   8       43.38       50.80      0.56 o 
   2   5   8        0.31        0.26      0.11 o 
   3   5   8      121.80       88.70      1.01 o 
   4   5   8       35.34       40.43      0.77 o 
   5   5   8       87.90       79.67      1.17 o 
   6   5   8      328.79      312.47      2.99 o 
   7   5   8        7.30        5.86      0.46 o 
   8   5   8       45.53       34.81      0.92 o 
   9   5   8      121.90      110.15      1.80 o 
  10   5   8       14.58       11.21      0.76 o 
  11   5   8        4.55        7.12      0.77 o 
  12   5   8        8.83        7.22      0.82 o 
  13   5   8        6.23        5.87      1.04 o 
  14   5   8        0.01       -0.42      0.71 o 
  -9   6   8        3.94        3.67      0.68 o 
  -8   6   8       60.54       65.10      1.90 o 
  -7   6   8        6.85        7.47      0.74 o 
  -6   6   8       52.80       57.06      1.55 o 
  -5   6   8        0.74        0.31      0.29 o 
  -4   6   8        3.19        3.09      0.58 o 
  -3   6   8       14.74       15.95      0.64 o 
  -2   6   8      459.28      455.36      4.51 o 
  -1   6   8      739.67      892.93      7.01 o 
   0   6   8        0.82        0.55      0.13 o 
   1   6   8       81.83       74.19      1.07 o 
   2   6   8       22.58       23.80      0.52 o 
   3   6   8       71.71       65.38      1.13 o 
   4   6   8       44.45       37.55      0.48 o 
   5   6   8      469.16      428.83      3.72 o 
   6   6   8        4.53        3.85      0.29 o 
   7   6   8      101.06      103.39      1.42 o 
   8   6   8      117.66      114.72      1.72 o 
   9   6   8        0.17        0.55      0.22 o 
  10   6   8       47.39       48.30      1.50 o 
  11   6   8        0.05        0.71      0.39 o 
  12   6   8        3.67        2.29      0.74 o 
  13   6   8        5.60        3.45      0.67 o 
  14   6   8        0.21        0.76      0.71 o 
  -9   7   8        0.79        0.26      0.49 o 
  -8   7   8        4.53        3.54      0.60 o 
  -7   7   8       49.79       49.95      1.81 o 
  -6   7   8       79.85       86.41      1.98 o 
  -5   7   8        0.09        0.03      0.27 o 
  -4   7   8       15.79       19.34      0.78 o 
  -3   7   8       38.40       36.71      0.96 o 
  -2   7   8        0.66        1.01      0.23 o 
  -1   7   8      156.06      163.66      1.60 o 
   0   7   8        0.61        2.54      0.20 o 
   1   7   8      107.04       96.94      2.06 o 
   2   7   8       72.42       60.16      1.98 o 
   3   7   8        1.13        0.32      0.33 o 
   4   7   8        1.09        0.54      0.23 o 
   5   7   8      206.59      206.69      1.84 o 
   6   7   8      650.26      626.11      5.54 o 
   7   7   8        4.72        4.27      0.35 o 
   8   7   8        0.82        1.12      0.27 o 
   9   7   8       75.41       74.38      1.74 o 
  10   7   8       12.32        9.94      0.79 o 
  11   7   8        0.44        0.63      0.34 o 
  12   7   8        1.37        1.31      0.55 o 
  13   7   8        2.59        3.03      0.73 o 
  14   7   8       15.43       15.76      1.21 o 
  -8   8   8        8.40        7.37      0.80 o 
  -7   8   8        7.65        7.63      1.09 o 
  -6   8   8        9.20        9.30      0.78 o 
  -5   8   8        0.94        1.17      0.37 o 
  -4   8   8      242.46      247.08      3.40 o 
  -3   8   8        8.47        8.91      0.56 o 
  -2   8   8       68.66       79.33      2.16 o 
  -1   8   8       79.15       75.94      1.39 o 
   0   8   8        0.25        2.65      0.65 o 
   1   8   8       48.23       45.35      0.74 o 
   2   8   8        0.76        0.01      0.41 o 
   3   8   8        7.65       11.07      0.75 o 
   4   8   8      266.43      255.32      2.94 o 
   5   8   8        3.53        2.36      0.25 o 
   6   8   8       89.27       89.26      1.10 o 
   7   8   8      332.83      316.01      3.98 o 
   8   8   8      280.63      276.91      3.79 o 
   9   8   8        0.99        0.93      0.35 o 
  10   8   8        0.93        0.88      0.35 o 
  11   8   8       31.55       31.34      2.05 o 
  12   8   8        6.14        7.11      0.90 o 
  13   8   8        0.16        0.31      0.52 o 
  14   8   8        0.56        0.04      0.57 o 
  -8   9   8        3.85        2.77      0.76 o 
  -7   9   8       30.16       32.45      1.32 o 
  -6   9   8        5.02        3.89      0.68 o 
  -5   9   8       12.35       11.90      1.01 o 
  -4   9   8        2.03        1.98      0.37 o 
  -3   9   8        0.79        0.67      0.26 o 
  -2   9   8       48.42       51.39      1.03 o 
  -1   9   8        1.69        1.52      0.39 o 
   0   9   8        0.06        0.20      0.29 o 
   1   9   8       59.38       51.55      0.86 o 
   2   9   8        2.33        1.50      0.57 o 
   3   9   8       92.88      101.58      2.17 o 
   4   9   8        5.70        6.37      0.38 o 
   5   9   8       68.32       65.20      1.43 o 
   6   9   8      274.96      262.26      4.27 o 
   7   9   8      225.51      220.11      2.95 o 
   8   9   8        2.70        2.24      0.40 o 
   9   9   8      168.94      168.81      2.81 o 
  10   9   8       66.38       64.65      1.69 o 
  11   9   8        0.27        0.29      0.35 o 
  12   9   8        4.25        2.98      0.66 o 
  13   9   8        9.94       11.12      1.30 o 
  14   9   8       79.57       85.27      2.80 o 
  -7  10   8        1.66        1.15      0.58 o 
  -6  10   8        0.27        0.40      0.38 o 
  -5  10   8       16.88       20.60      0.94 o 
  -4  10   8        8.57        6.33      0.58 o 
  -3  10   8       20.57       19.94      0.75 o 
  -2  10   8        0.23       -0.08      0.47 o 
  -1  10   8        9.40        9.32      0.65 o 
   0  10   8       12.14       12.62      0.55 o 
   1  10   8        7.60        7.44      0.37 o 
   2  10   8      171.88      169.51      5.57 o 
   3  10   8        0.61        1.08      0.46 o 
   4  10   8      173.15      166.43      5.39 o 
   5  10   8       10.65       11.17      0.96 o 
   6  10   8      203.43      206.88      3.61 o 
   7  10   8       79.20       75.88      1.32 o 
   8  10   8       34.68       30.97      0.94 o 
   9  10   8        3.42        4.83      0.52 o 
  10  10   8       75.90       78.19      1.86 o 
  11  10   8        2.64        3.19      0.62 o 
  12  10   8        4.01        3.37      0.69 o 
  13  10   8       17.60       16.57      1.36 o 
  14  10   8        1.04        1.10      0.64 o 
  -6  11   8        3.94        3.66      0.67 o 
  -5  11   8       23.58       24.89      2.50 o 
  -4  11   8        0.37        0.52      0.31 o 
  -3  11   8      190.40      199.11      3.99 o 
  -2  11   8        1.67        1.39      0.42 o 
  -1  11   8        1.02        0.89      0.33 o 
   0  11   8        1.20        0.36      0.26 o 
   1  11   8        6.93        7.05      0.46 o 
   2  11   8        2.82        2.45      0.26 o 
   3  11   8       37.64       36.11      1.11 o 
   4  11   8        1.16        0.58      0.17 o 
   5  11   8      130.77      129.87      1.87 o 
   6  11   8       46.58       45.46      1.40 o 
   7  11   8        0.09        0.85      0.36 o 
   8  11   8        0.06        0.02      0.26 o 
   9  11   8      132.24      128.64      2.29 o 
  10  11   8       16.14       19.19      1.00 o 
  11  11   8      134.35      130.02      2.94 o 
  12  11   8        2.35        1.84      0.56 o 
  13  11   8       61.73       60.53      3.77 o 
  14  11   8       21.30       21.60      1.48 o 
  -5  12   8        0.44       -0.21      0.39 o 
  -4  12   8       50.81       54.98      1.78 o 
  -3  12   8        0.25        0.21      0.46 o 
  -2  12   8        4.06        4.01      0.60 o 
  -1  12   8       21.41       23.04      1.02 o 
   0  12   8      100.21       97.19      2.02 o 
   1  12   8        0.53        0.41      0.25 o 
   2  12   8       15.86       16.66      0.63 o 
   3  12   8       37.25       38.11      0.89 o 
   4  12   8        3.50        2.78      0.32 o 
   5  12   8       73.10       69.18      2.68 o 
   6  12   8        0.87        0.67      0.26 o 
   7  12   8      278.15      268.89      4.76 o 
   8  12   8       10.31       10.28      0.95 o 
   9  12   8       28.79       29.40      0.95 o 
  10  12   8       60.56       62.23      1.73 o 
  11  12   8      139.83      137.34      3.00 o 
  12  12   8       51.58       55.40      1.92 o 
  13  12   8        3.12        3.32      0.68 o 
  -4  13   8        8.48        7.41      1.34 o 
  -3  13   8        2.75        3.22      0.66 o 
  -2  13   8        9.70        9.93      1.13 o 
  -1  13   8        0.05        0.13      0.37 o 
   0  13   8       52.53       53.20      1.52 o 
   1  13   8       54.37       54.89      1.67 o 
   2  13   8        4.50        4.16      0.44 o 
   3  13   8       31.56       31.59      0.92 o 
   4  13   8        0.04        0.24      0.22 o 
   5  13   8       16.40       13.48      0.78 o 
   6  13   8        1.69        2.18      0.38 o 
   7  13   8       41.70       44.10      1.32 o 
   8  13   8       18.73       18.63      1.40 o 
   9  13   8      121.62      119.63      3.84 o 
  10  13   8        5.28        5.70      0.62 o 
  11  13   8       19.52       20.40      1.07 o 
  12  13   8        0.24        0.30      0.43 o 
  -2  14   8        0.95        0.49      0.78 o 
  -1  14   8        0.54        0.23      0.41 o 
   0  14   8        9.01        9.09      0.79 o 
   1  14   8      149.08      143.36      2.71 o 
   2  14   8       56.18       56.95      1.46 o 
   3  14   8       14.94       16.53      1.52 o 
   4  14   8       38.42       36.63      1.07 o 
   5  14   8        2.20        2.38      0.37 o 
   6  14   8       19.51       18.29      0.83 o 
   7  14   8       10.00        8.65      0.71 o 
   8  14   8       34.93       37.22      1.34 o 
   9  14   8        0.16       -0.38      0.58 o 
  10  14   8        4.04        4.17      1.02 o 
  11  14   8        0.22        0.32      0.36 o 
  12  14   8        3.62        4.43      0.67 o 
   0  15   8       85.29       86.48      2.99 o 
   1  15   8        2.71        2.49      0.50 o 
   2  15   8        2.22        1.46      0.38 o 
   3  15   8        9.42        8.81      0.63 o 
   4  15   8        0.68       -0.07      0.25 o 
   5  15   8       18.77       20.36      0.87 o 
   6  15   8        0.35        0.87      0.33 o 
   7  15   8        4.18        4.72      0.58 o 
   8  15   8        8.29        7.95      0.84 o 
   9  15   8        4.57        3.94      0.97 o 
  10  15   8       11.42       12.04      1.53 o 
   2  16   8        5.10        3.95      0.54 o 
   3  16   8        0.09       -0.31      0.37 o 
   4  16   8       80.87       81.67      1.87 o 
   5  16   8        0.91        1.11      0.36 o 
   6  16   8        1.24        1.44      0.98 o 
   7  16   8        5.58        4.83      0.60 o 
   8  16   8        3.97        2.38      0.84 o 
  -4 -10   9        0.26        0.88      0.94 o 
  -3 -10   9        0.49       -0.65      1.13 o 
  -2 -10   9        4.32        6.48      1.73 o 
  -1 -10   9        1.85        1.74      1.31 o 
   0 -10   9        3.56        2.75      1.39 o 
  -7  -9   9       31.06       38.72      2.90 o 
  -6  -9   9       37.63       36.43      2.83 o 
  -5  -9   9        5.77        8.13      1.76 o 
  -4  -9   9       17.05       17.38      2.19 o 
  -3  -9   9       22.16       18.87      2.32 o 
  -2  -9   9       17.38       19.64      2.41 o 
  -1  -9   9        0.98        1.04      1.21 o 
   0  -9   9       38.44       43.06      3.06 o 
   1  -9   9        0.04        0.60      1.14 o 
   2  -9   9       71.06       71.31      3.86 o 
   3  -9   9        0.26        0.19      0.93 o 
  -8  -8   9        0.16        0.36      1.09 o 
  -7  -8   9       12.76       13.94      2.03 o 
  -6  -8   9        0.18       -0.03      1.07 o 
  -5  -8   9       12.05       13.90      2.06 o 
  -4  -8   9       19.71       22.70      2.45 o 
  -3  -8   9       57.29       29.28      2.33 o 
  -2  -8   9        2.48        1.25      0.78 o 
  -1  -8   9        6.69        5.24      1.22 o 
   0  -8   9      191.64      196.70      6.48 o 
   1  -8   9       41.45       41.90      2.88 o 
   2  -8   9       51.21       48.79      3.07 o 
   3  -8   9        7.53        0.36      0.78 o 
   4  -8   9       17.72       19.78      2.33 o 
   5  -8   9       60.16       59.30      3.46 o 
  -9  -7   9        5.91        4.69      1.26 o 
  -8  -7   9        3.71        4.14      0.91 o 
  -7  -7   9       14.25       14.00      1.46 o 
  -6  -7   9        0.08       -0.09      0.70 o 
  -5  -7   9        4.29        6.33      0.88 o 
  -4  -7   9        6.43        6.65      1.12 o 
  -3  -7   9        1.98        1.89      0.57 o 
  -2  -7   9      122.80      127.37      2.78 o 
  -1  -7   9      117.99      122.80      3.30 o 
   1  -7   9        8.12        4.78      3.38 o 
   2  -7   9      120.64      131.15      4.18 o 
   3  -7   9      232.47      236.27      8.80 o 
   4  -7   9       11.14       11.34      1.40 o 
   5  -7   9        3.04        2.74      1.33 o 
   6  -7   9       96.54       96.92      4.24 o 
   7  -7   9        1.16       -0.04      1.10 o 
  -9  -6   9       11.49       10.86      1.80 o 
  -8  -6   9       17.65       17.33      1.39 o 
  -7  -6   9       14.63       13.84      1.65 o 
  -6  -6   9        0.01        0.33      0.75 o 
  -5  -6   9       18.77       19.25      1.25 o 
  -4  -6   9       11.03       10.44      0.87 o 
  -3  -6   9       44.83       45.03      1.42 o 
  -2  -6   9       35.90       39.59      1.40 o 
  -1  -6   9       24.84       27.64      1.30 o 
   0  -6   9        5.22        6.26      1.24 o 
   1  -6   9       79.86       82.15      2.09 o 
   2  -6   9       15.44       15.63      1.09 o 
   3  -6   9       20.79       21.51      1.21 o 
   4  -6   9       24.83       27.12      1.31 o 
   5  -6   9        9.51       10.37      0.98 o 
   6  -6   9       21.68       21.61      1.37 o 
   7  -6   9       17.00       15.78      2.01 o 
   8  -6   9      128.13      140.19      5.09 o 
 -10  -5   9        0.48        2.37      1.41 o 
  -9  -5   9       16.92       17.91      2.30 o 
  -8  -5   9       76.82       78.95      3.87 o 
  -7  -5   9        5.65        5.37      1.26 o 
  -6  -5   9        3.97        4.28      0.76 o 
  -5  -5   9        8.09        7.55      0.77 o 
  -4  -5   9       22.94       24.39      1.14 o 
  -3  -5   9        7.10        7.78      0.84 o 
  -2  -5   9       23.69       22.28      1.19 o 
  -1  -5   9       12.44       14.68      1.08 o 
   0  -5   9       16.76       17.39      1.30 o 
   1  -5   9        0.28        0.90      0.50 o 
   2  -5   9       47.85       49.97      2.01 o 
   3  -5   9        5.93        5.56      0.76 o 
   4  -5   9       41.90       49.68      1.66 o 
   5  -5   9       64.35       64.66      1.90 o 
   6  -5   9        2.08        1.55      0.64 o 
   7  -5   9        3.06        4.43      0.86 o 
   8  -5   9        0.57        0.04      0.85 o 
   9  -5   9        2.33        3.27      1.19 o 
 -10  -4   9        3.77        5.51      1.70 o 
  -9  -4   9        2.36        4.39      1.57 o 
  -8  -4   9       15.24       16.75      1.69 o 
  -7  -4   9       56.44       60.57      3.27 o 
  -6  -4   9       12.47       13.37      0.92 o 
  -5  -4   9       59.31       60.44      1.59 o 
  -4  -4   9       74.01       77.34      1.96 o 
  -3  -4   9       20.74       23.73      1.19 o 
  -2  -4   9        3.59        3.59      0.62 o 
  -1  -4   9        1.39        1.82      0.46 o 
   0  -4   9      114.13      106.26      2.24 o 
   1  -4   9       11.22        9.43      0.70 o 
   2  -4   9        0.70        0.66      0.38 o 
   3  -4   9       38.70       38.12      1.39 o 
   4  -4   9       86.18       92.81      2.19 o 
   5  -4   9        5.98        4.54      0.94 o 
   6  -4   9      119.45      116.01      6.87 o 
   7  -4   9       51.98       51.55      1.72 o 
   8  -4   9       26.05       28.95      3.35 o 
   9  -4   9       10.35       10.57      1.10 o 
  10  -4   9        6.62        7.18      1.30 o 
 -10  -3   9       14.48       11.83      2.19 o 
  -9  -3   9        0.30        0.69      1.36 o 
  -8  -3   9       12.45       11.88      1.46 o 
  -7  -3   9        0.00       -0.53      0.83 o 
  -6  -3   9      132.38      138.44      2.63 o 
  -5  -3   9        5.04        5.15      0.59 o 
  -4  -3   9       46.24       44.68      1.44 o 
  -3  -3   9        4.76        5.23      0.63 o 
  -2  -3   9        8.04        8.73      0.54 o 
  -1  -3   9        0.61        0.23      0.23 o 
   0  -3   9      254.07      199.45      2.52 o 
   1  -3   9       17.98       27.05      0.77 o 
   2  -3   9        0.13        1.60      0.31 o 
   3  -3   9        0.06        0.27      0.25 o 
   4  -3   9        0.67        0.80      0.54 o 
   5  -3   9        0.99        1.17      0.52 o 
   6  -3   9       94.11      101.82      2.30 o 
   7  -3   9        4.96        3.00      1.54 o 
   8  -3   9        1.10        0.62      0.51 o 
   9  -3   9        0.95        1.49      0.81 o 
  10  -3   9        1.26        1.23      1.06 o 
  11  -3   9       24.52       28.01      2.23 o 
 -11  -2   9       12.62       16.47      2.41 o 
 -10  -2   9        0.02       -1.15      1.15 o 
  -9  -2   9       34.08       35.49      2.90 o 
  -8  -2   9       65.73       68.43      2.16 o 
  -7  -2   9       28.58       27.28      1.21 o 
  -6  -2   9       97.04       94.86      2.09 o 
  -5  -2   9      120.75      118.79      1.66 o 
  -4  -2   9       54.62       57.02      1.16 o 
  -3  -2   9      195.42      181.28      1.86 o 
  -2  -2   9       19.48       16.31      0.74 o 
  -1  -2   9       67.85       60.98      0.99 o 
   0  -2   9        0.36        0.01      0.29 o 
   1  -2   9      143.69      127.41      1.61 o 
   2  -2   9        6.82        1.93      0.28 o 
   3  -2   9       18.09       12.95      0.60 o 
   4  -2   9       31.74       26.77      0.70 o 
   5  -2   9        8.67       12.48      0.74 o 
   6  -2   9       60.25       59.83      1.56 o 
   7  -2   9        8.78       10.01      0.92 o 
   8  -2   9       15.64       14.91      1.31 o 
   9  -2   9       21.16       24.48      1.75 o 
  10  -2   9        0.06        0.19      0.65 o 
  11  -2   9       13.05       11.44      1.72 o 
 -11  -1   9        6.59        6.74      1.87 o 
 -10  -1   9        3.22        5.55      1.79 o 
  -9  -1   9        0.31       -0.58      0.66 o 
  -8  -1   9       92.01       89.22      2.96 o 
  -7  -1   9      258.15      256.65      3.36 o 
  -6  -1   9      103.33      102.62      1.84 o 
  -5  -1   9       49.02       49.64      1.03 o 
  -4  -1   9      173.74      174.03      2.02 o 
  -3  -1   9       92.01       90.24      1.33 o 
  -2  -1   9        0.95        1.25      0.24 o 
  -1  -1   9       48.37       39.79      1.02 o 
   0  -1   9       22.99       25.81      0.75 o 
   1  -1   9       26.16       33.35      0.85 o 
   2  -1   9       32.08       26.19      0.78 o 
   3  -1   9       55.48       48.46      0.82 o 
   4  -1   9        0.92        1.78      0.27 o 
   5  -1   9       67.30       52.84      2.23 o 
   6  -1   9       16.35       11.43      0.60 o 
   7  -1   9       17.59       15.85      1.09 o 
   8  -1   9       72.73       72.50      2.06 o 
   9  -1   9       11.98        9.28      1.57 o 
  10  -1   9       12.81       10.27      1.66 o 
  11  -1   9        0.17       -0.96      0.96 o 
  12  -1   9        4.08        4.26      1.31 o 
 -11   0   9        2.25        0.30      1.42 o 
 -10   0   9        1.01        1.81      0.84 o 
  -9   0   9       35.72       37.02      4.42 o 
  -8   0   9      120.29      128.05      3.60 o 
  -7   0   9        0.22        0.81      0.32 o 
  -6   0   9        1.98        1.30      0.30 o 
  -5   0   9      361.49      358.16      3.34 o 
  -4   0   9       55.97       55.34      1.03 o 
  -3   0   9        2.89        3.45      0.34 o 
  -2   0   9       33.84       32.01      0.75 o 
  -1   0   9      192.61      195.97      2.31 o 
   0   0   9        0.42        0.32      0.19 o 
   1   0   9       28.78       19.94      0.64 o 
   2   0   9        0.04        0.12      0.19 o 
   3   0   9      265.22      256.41      2.62 o 
   4   0   9       52.26       54.90      1.14 o 
   5   0   9      120.50      119.07      1.83 o 
   6   0   9       26.80       24.12      0.91 o 
   7   0   9      239.51      224.38      3.07 o 
   8   0   9       31.59       24.09      1.89 o 
   9   0   9       10.69       10.20      0.98 o 
  10   0   9        0.01        0.17      0.73 o 
  11   0   9        3.32        3.95      1.30 o 
  12   0   9        4.92        3.18      1.35 o 
 -11   1   9        0.03       -0.72      0.72 o 
 -10   1   9        4.67        3.65      0.98 o 
  -9   1   9       31.01       31.04      1.46 o 
  -8   1   9        5.92        5.54      0.59 o 
  -7   1   9       52.64       51.79      1.28 o 
  -6   1   9      141.86      136.43      1.93 o 
  -5   1   9        7.68        8.14      0.53 o 
  -4   1   9        1.82        2.29      0.32 o 
  -3   1   9      109.10      109.21      1.67 o 
  -2   1   9        9.34       10.93      0.49 o 
  -1   1   9      111.37      103.18      2.14 o 
   0   1   9      106.52      109.31      1.54 o 
   1   1   9       88.23       89.93      1.24 o 
   2   1   9       35.20       31.40      1.44 o 
   3   1   9      522.90      487.15      4.19 o 
   4   1   9      594.71      566.48      5.31 o 
   5   1   9      562.27      537.08      5.17 o 
   6   1   9        2.75        1.97      0.33 o 
   7   1   9        0.05        0.05      0.24 o 
   8   1   9       59.65       56.56      1.30 o 
   9   1   9        5.50        6.31      0.58 o 
  10   1   9       41.01       41.41      1.61 o 
  11   1   9        9.68       11.41      1.70 o 
  12   1   9        1.72        1.86      1.19 o 
  13   1   9        9.80       12.08      1.87 o 
 -10   2   9        0.04       -0.79      1.16 o 
  -9   2   9        9.09        7.98      0.79 o 
  -8   2   9        9.19        8.36      1.30 o 
  -7   2   9        5.80        5.50      0.58 o 
  -6   2   9       65.07       61.39      1.46 o 
  -5   2   9      135.01      134.97      2.44 o 
  -4   2   9       84.67       84.06      1.46 o 
  -3   2   9        0.04        0.27      0.21 o 
  -2   2   9       29.19       28.44      0.81 o 
  -1   2   9      867.02      877.80      8.11 o 
   0   2   9      186.80      185.87      2.14 o 
   1   2   9      334.77      338.78      3.60 o 
   2   2   9       20.12       17.50      1.34 o 
   3   2   9      265.29      242.24      2.60 o 
   4   2   9      553.28      529.21      5.51 o 
   5   2   9       89.05       85.71      1.58 o 
   6   2   9       10.56       11.31      0.62 o 
   7   2   9      206.61      186.30      2.90 o 
   8   2   9      216.77      191.00      2.57 o 
   9   2   9        2.96        3.53      0.46 o 
  10   2   9       13.55       13.15      0.80 o 
  11   2   9      156.23      162.99      3.37 o 
  12   2   9       25.84       26.10      1.67 o 
  13   2   9       60.98       69.85      3.69 o 
 -10   3   9       16.01       16.07      1.30 o 
  -9   3   9        0.82        0.63      0.44 o 
  -8   3   9        4.30        3.47      0.60 o 
  -7   3   9       58.27       56.56      1.66 o 
  -6   3   9       58.78       56.41      1.38 o 
  -5   3   9      132.78      136.15      2.43 o 
  -4   3   9      289.97      266.46      3.31 o 
  -3   3   9       26.98       27.31      1.23 o 
  -2   3   9       20.81       21.68      0.65 o 
  -1   3   9      187.87      190.39      2.17 o 
   0   3   9       56.29       51.81      0.98 o 
   1   3   9      334.79      331.24      3.18 o 
   2   3   9      142.14      140.59      1.92 o 
   3   3   9        8.90        7.77      0.45 o 
   4   3   9      529.23      501.89      5.19 o 
   5   3   9      425.27      404.35      4.44 o 
   6   3   9       10.13       10.56      0.69 o 
   7   3   9       36.23       28.42      0.93 o 
   8   3   9       64.31       62.09      1.50 o 
   9   3   9        2.50        2.50      0.41 o 
  10   3   9        4.61        3.95      0.52 o 
  11   3   9       56.25       56.62      1.44 o 
  12   3   9      112.97      119.16      4.14 o 
  13   3   9       73.96       83.31      2.91 o 
  14   3   9       13.64       15.40      2.13 o 
 -10   4   9       17.31       16.40      1.28 o 
  -9   4   9        5.37        3.66      0.68 o 
  -8   4   9        0.02       -0.12      0.39 o 
  -7   4   9       86.91       83.65      2.67 o 
  -6   4   9       20.41       21.91      1.84 o 
  -5   4   9      150.36      146.31      2.83 o 
  -4   4   9       72.46       70.63      1.59 o 
  -3   4   9       57.19       52.96      1.14 o 
  -2   4   9      224.04      206.86      2.53 o 
  -1   4   9       21.55       24.72      0.62 o 
   0   4   9      150.86      172.53      2.03 o 
   1   4   9        8.67        7.94      0.40 o 
   2   4   9      136.93      124.58      1.46 o 
   3   4   9      214.84      194.48      2.58 o 
   4   4   9      446.99      402.77      4.55 o 
   5   4   9       12.86       11.75      0.72 o 
   6   4   9       99.06       90.94      1.58 o 
   7   4   9      379.37      331.83      3.62 o 
   8   4   9       16.77       17.24      0.73 o 
   9   4   9       91.89       78.83      1.70 o 
  10   4   9       25.08       26.40      1.05 o 
  11   4   9       57.98       61.25      1.47 o 
  12   4   9      258.26      270.02      4.42 o 
  13   4   9       10.02       11.05      1.30 o 
  14   4   9       18.09       18.47      1.88 o 
  -9   5   9       21.13       18.43      1.24 o 
  -8   5   9        6.07        5.42      0.71 o 
  -7   5   9       89.04       94.35      2.18 o 
  -6   5   9        0.49        1.29      0.40 o 
  -5   5   9       89.04       92.09      1.94 o 
  -4   5   9        0.61        1.09      0.31 o 
  -3   5   9       28.37       30.70      1.10 o 
  -2   5   9       66.63       69.36      1.21 o 
  -1   5   9        0.27        2.66      0.55 o 
   0   5   9       41.52       38.59      0.82 o 
   1   5   9      195.17      180.48      1.68 o 
   2   5   9        0.96        0.35      0.10 o 
   3   5   9       33.21       44.24      0.70 o 
   4   5   9       75.25       70.14      0.99 o 
   5   5   9      510.49      468.62      4.79 o 
   6   5   9      384.51      347.66      3.87 o 
   7   5   9      156.20      135.68      1.91 o 
   8   5   9      188.50      167.56      2.59 o 
   9   5   9        5.99        5.89      0.55 o 
  10   5   9       16.42       14.36      0.88 o 
  11   5   9        4.00        3.72      0.60 o 
  12   5   9       18.17       22.46      1.33 o 
  13   5   9      290.05      308.58      6.12 o 
  14   5   9       49.28       52.03      5.69 o 
  -9   6   9        2.46        2.24      0.62 o 
  -8   6   9        0.09        0.19      0.40 o 
  -7   6   9        0.15        0.56      0.44 o 
  -6   6   9       59.84       59.10      1.60 o 
  -5   6   9       81.17       84.97      1.82 o 
  -4   6   9        0.43        0.25      0.27 o 
  -3   6   9      125.74      142.77      2.18 o 
  -2   6   9       30.66       33.31      0.79 o 
  -1   6   9      211.99      229.95      2.52 o 
   0   6   9       15.59       23.39      0.41 o 
   1   6   9      528.86      507.19      4.35 o 
   2   6   9       42.23       46.67      0.64 o 
   3   6   9        8.93       19.57      0.49 o 
   4   6   9       63.86       70.61      0.88 o 
   5   6   9       14.13       11.85      0.53 o 
   6   6   9      178.24      162.49      2.34 o 
   7   6   9      896.47      836.95      7.44 o 
   8   6   9      246.08      234.65      3.16 o 
   9   6   9        1.46        1.22      0.29 o 
  10   6   9        0.92        1.12      0.38 o 
  11   6   9       16.35       14.90      1.05 o 
  12   6   9       20.58       21.35      2.90 o 
  13   6   9        0.53        0.40      0.55 o 
  14   6   9        0.01        0.15      0.70 o 
  -9   7   9        0.75       -0.65      0.80 o 
  -8   7   9       18.05       19.02      1.21 o 
  -7   7   9        6.00        5.98      0.70 o 
  -6   7   9       16.02       14.08      0.92 o 
  -5   7   9        1.34        0.85      0.33 o 
  -4   7   9       48.02       46.42      1.21 o 
  -3   7   9       29.79       26.87      0.83 o 
  -2   7   9      154.00      163.29      2.20 o 
  -1   7   9      325.49      322.53      2.81 o 
   0   7   9        2.46        7.04      0.37 o 
   1   7   9       61.00       50.08      0.85 o 
   2   7   9        8.97       13.48      0.37 o 
   3   7   9      470.63      452.33      5.36 o 
   4   7   9       24.92       24.19      0.58 o 
   5   7   9      157.72      154.76      1.79 o 
   6   7   9       14.68       14.64      0.49 o 
   7   7   9      106.51      106.51      1.69 o 
   8   7   9       37.40       32.93      0.87 o 
   9   7   9        6.05        5.22      0.58 o 
  10   7   9       25.02       26.48      1.10 o 
  11   7   9       20.48       20.57      1.08 o 
  12   7   9       27.81       25.42      1.43 o 
  13   7   9       71.06       79.84      2.63 o 
  14   7   9       27.54       26.51      1.64 o 
  -8   8   9        0.13        0.42      0.47 o 
  -7   8   9       38.15       37.08      1.37 o 
  -6   8   9        0.14        0.15      0.32 o 
  -5   8   9       13.44       15.88      1.04 o 
  -4   8   9        0.36        0.05      0.26 o 
  -3   8   9        5.51        5.67      0.67 o 
  -2   8   9      100.49      103.04      1.58 o 
  -1   8   9        3.68        6.69      0.51 o 
   0   8   9        4.56        5.61      0.64 o 
   1   8   9       21.89       24.27      0.50 o 
   2   8   9      279.19      247.52      5.01 o 
   3   8   9       76.14       67.11      2.19 o 
   4   8   9       15.39       14.32      0.49 o 
   5   8   9      209.01      198.26      2.77 o 
   6   8   9        0.02        0.20      0.14 o 
   7   8   9      232.07      219.00      3.72 o 
   8   8   9      186.03      177.56      2.75 o 
   9   8   9       23.61       24.46      0.97 o 
  10   8   9       47.59       47.45      1.45 o 
  11   8   9        9.82        9.36      0.81 o 
  12   8   9        0.03        0.22      0.69 o 
  13   8   9        3.02        3.50      1.87 o 
  14   8   9       88.02       95.47      3.00 o 
  -7   9   9        3.03        4.16      0.63 o 
  -6   9   9       13.85       12.14      1.04 o 
  -5   9   9        2.85        2.66      0.46 o 
  -4   9   9       41.38       47.62      1.25 o 
  -3   9   9       78.31       79.42      1.49 o 
  -2   9   9       13.43       10.14      0.69 o 
  -1   9   9        3.63        4.33      0.74 o 
   0   9   9        2.76        1.64      0.25 o 
   1   9   9       41.99       42.92      2.81 o 
   2   9   9        2.82        2.33      0.63 o 
   3   9   9       66.86       63.93      2.16 o 
   4   9   9      267.23      243.14      3.92 o 
   5   9   9       13.95       10.87      0.39 o 
   6   9   9       97.17       93.07      2.05 o 
   7   9   9      260.11      256.72      4.23 o 
   8   9   9      237.07      221.13      3.15 o 
   9   9   9        0.35        0.79      0.31 o 
  10   9   9       47.45       49.95      1.46 o 
  11   9   9       10.76       12.57      1.04 o 
  12   9   9        1.16        0.20      0.44 o 
  13   9   9       12.48       10.72      2.20 o 
  14   9   9       16.35       15.44      1.38 o 
  -6  10   9       13.53       11.95      0.97 o 
  -5  10   9        0.71        0.66      0.35 o 
  -4  10   9       26.99       27.48      0.94 o 
  -3  10   9        0.92        0.22      0.23 o 
  -2  10   9       58.04       61.69      1.62 o 
  -1  10   9       18.43       18.74      0.96 o 
   0  10   9        1.51        1.60      0.27 o 
   1  10   9      145.83      143.40      2.50 o 
   2  10   9      206.82      227.38      8.75 o 
   3  10   9       27.36       24.63      1.84 o 
   4  10   9        0.04        0.75      0.58 o 
   5  10   9       83.15       77.05      1.16 o 
   6  10   9       19.33       23.67      0.94 o 
   7  10   9       35.13       36.66      1.69 o 
   8  10   9        1.91        0.77      0.26 o 
   9  10   9       21.98       23.73      0.90 o 
  10  10   9        3.20        4.37      0.54 o 
  11  10   9       43.87       43.64      1.60 o 
  12  10   9        2.81        1.58      0.53 o 
  13  10   9        3.85        3.81      0.74 o 
  14  10   9       78.97       83.35      2.70 o 
  -6  11   9        2.38        2.99      0.61 o 
  -5  11   9       13.46       12.95      0.77 o 
  -4  11   9        3.86        4.31      0.65 o 
  -3  11   9        6.56        6.68      0.79 o 
  -2  11   9       14.02       11.73      0.80 o 
  -1  11   9        2.13        1.02      0.34 o 
   0  11   9       38.66       42.56      1.09 o 
   1  11   9       55.99       57.06      1.66 o 
   2  11   9      117.46      127.70      4.79 o 
   5  11   9       18.14       20.54      0.95 o 
   6  11   9        5.17        5.57      0.57 o 
   7  11   9        7.07        8.42      0.97 o 
   8  11   9       50.75       53.62      1.79 o 
   9  11   9        4.53        5.71      0.50 o 
  10  11   9       37.12       40.21      1.36 o 
  11  11   9       33.26       36.03      1.41 o 
  12  11   9        7.17        7.05      1.26 o 
  13  11   9       79.22       71.54      2.32 o 
  -5  12   9        0.06        0.05      0.80 o 
  -4  12   9       62.44       61.41      2.06 o 
  -3  12   9        0.18       -0.02      0.37 o 
  -2  12   9       65.04       64.88      1.96 o 
  -1  12   9        2.67        2.96      0.48 o 
   0  12   9        0.01       -0.13      0.31 o 
   1  12   9       55.86       51.87      1.79 o 
   2  12   9        0.04        0.14      0.32 o 
   3  12   9       50.01       53.22      1.51 o 
   4  12   9        4.78        2.97      0.45 o 
   5  12   9       36.27       35.26      1.29 o 
   6  12   9        2.84        1.99      0.50 o 
   7  12   9        3.94        4.85      0.81 o 
   8  12   9       45.42       45.05      2.58 o 
   9  12   9        7.49        8.05      0.93 o 
  10  12   9       49.46       46.72      1.36 o 
  11  12   9        0.31        0.68      0.41 o 
  12  12   9        7.37        7.61      0.83 o 
  13  12   9       25.35       24.65      2.32 o 
  -3  13   9        0.49        1.37      0.62 o 
  -2  13   9       28.74       27.32      1.22 o 
  -1  13   9        6.85        6.79      0.96 o 
   0  13   9       13.27       11.56      0.88 o 
   1  13   9       38.38       41.24      1.06 o 
   2  13   9        5.79        5.01      0.73 o 
   3  13   9        0.11        0.84      0.43 o 
   4  13   9       69.46       74.37      2.14 o 
   5  13   9        0.38        1.01      0.42 o 
   6  13   9       41.84       40.52      1.65 o 
   7  13   9       10.09        8.78      0.99 o 
   8  13   9        0.14        0.14      0.48 o 
   9  13   9       25.27       24.98      1.67 o 
  10  13   9      207.86      208.07      5.64 o 
  11  13   9        0.92        0.94      0.39 o 
  12  13   9       16.21       14.67      2.37 o 
  -2  14   9        0.21        0.19      0.43 o 
  -1  14   9       20.69       19.63      1.02 o 
   0  14   9       63.21       64.31      2.63 o 
   1  14   9        9.05       10.42      1.07 o 
   2  14   9        8.22        9.48      1.04 o 
   3  14   9        1.47        0.93      0.54 o 
   4  14   9       36.26       33.58      1.55 o 
   5  14   9        6.09        7.21      0.84 o 
   6  14   9        0.91        2.04      0.59 o 
   7  14   9        0.29        1.15      0.53 o 
   8  14   9        2.01        2.56      0.73 o 
   9  14   9       43.41       45.72      2.26 o 
  10  14   9       67.76       73.15      3.11 o 
  11  14   9       22.63       22.52      1.84 o 
   0  15   9       79.81       81.79      1.94 o 
   1  15   9        0.22        0.98      0.66 o 
   2  15   9        0.06       -0.05      0.55 o 
   3  15   9       57.86       62.02      2.38 o 
   4  15   9        4.93        4.17      0.80 o 
   5  15   9        4.86        4.18      0.78 o 
   6  15   9       24.58       22.19      1.42 o 
   7  15   9        7.66        7.23      1.02 o 
   8  15   9       33.60       33.36      1.89 o 
   9  15   9       28.63       27.17      1.83 o 
  10  15   9        4.47        4.06      0.97 o 
   3  16   9        0.71        0.28      0.66 o 
   4  16   9       50.50       51.71      2.29 o 
   5  16   9       25.81       29.31      1.69 o 
   6  16   9        7.37        5.76      0.96 o 
   7  16   9       16.93       18.55      1.45 o 
   8  16   9       32.56       32.08      1.92 o 
  -4  -9  10        9.61       10.52      1.88 o 
  -3  -9  10        2.21        2.32      1.27 o 
  -2  -9  10        4.58        5.71      1.56 o 
  -1  -9  10        0.91        1.61      1.27 o 
   0  -9  10        4.29        5.32      1.50 o 
   1  -9  10        4.25        4.98      1.51 o 
  -6  -8  10        9.51        7.46      1.55 o 
  -5  -8  10        0.66        0.07      1.04 o 
  -4  -8  10        4.78        1.47      1.16 o 
  -3  -8  10        7.77        5.89      1.54 o 
  -2  -8  10        0.43        0.32      1.06 o 
  -1  -8  10        0.01        0.15      1.10 o 
   0  -8  10        5.41        2.66      1.28 o 
   1  -8  10       97.56      102.38      4.41 o 
   2  -8  10        7.50        7.79      1.67 o 
   3  -8  10       54.68       57.64      3.31 o 
   4  -8  10        0.02        0.39      1.14 o 
  -8  -7  10        6.40        8.10      1.48 o 
  -7  -7  10        1.17        2.32      0.82 o 
  -6  -7  10       23.68       24.48      1.51 o 
  -5  -7  10        0.17        0.65      0.74 o 
  -4  -7  10        0.07        0.22      0.68 o 
  -3  -7  10        0.98        2.03      0.70 o 
  -2  -7  10        1.67        1.20      0.68 o 
  -1  -7  10       29.55       28.67      1.58 o 
   0  -7  10       60.92       65.01      2.25 o 
   1  -7  10       91.24       92.68      2.71 o 
   2  -7  10      338.24      348.57      7.67 o 
   3  -7  10       96.23      103.34      2.77 o 
   4  -7  10        0.37        0.04      1.01 o 
   5  -7  10        0.02        0.70      1.13 o 
   6  -7  10        5.76        5.06      1.42 o 
  -8  -6  10       11.05        8.83      1.77 o 
  -7  -6  10        0.80        1.56      1.22 o 
  -6  -6  10        1.27       -0.70      0.71 o 
  -5  -6  10        2.99        3.53      0.75 o 
  -4  -6  10        0.41        0.44      0.63 o 
  -3  -6  10       64.09       69.54      2.05 o 
  -2  -6  10      115.29      123.48      2.41 o 
  -1  -6  10        4.00        4.77      0.92 o 
   0  -6  10       10.30        9.18      1.10 o 
   1  -6  10        6.34        6.47      0.97 o 
   2  -6  10        4.11        5.45      0.80 o 
   3  -6  10       43.38       44.63      1.63 o 
   4  -6  10       91.33       98.15      2.43 o 
   5  -6  10        0.42       -0.20      0.66 o 
   6  -6  10        0.64        0.22      0.65 o 
   7  -6  10        2.56        3.65      1.23 o 
  -9  -5  10        2.75        1.80      1.39 o 
  -8  -5  10       11.77       13.11      2.09 o 
  -7  -5  10       36.52       21.53      2.12 o 
  -6  -5  10        1.05        1.04      1.22 o 
  -5  -5  10        2.63        2.94      0.69 o 
  -4  -5  10       11.72       12.06      1.03 o 
  -3  -5  10      138.77      146.20      2.72 o 
  -2  -5  10       31.55       31.95      1.37 o 
  -1  -5  10       14.48       16.93      1.25 o 
   0  -5  10       13.45       13.12      0.99 o 
   1  -5  10        2.96        2.66      0.63 o 
   2  -5  10        5.41        5.44      0.94 o 
   3  -5  10        1.69        1.63      0.58 o 
   4  -5  10        9.38       12.04      1.27 o 
   5  -5  10       53.51       55.29      1.79 o 
   6  -5  10       40.83       42.87      1.79 o 
   7  -5  10       18.63       21.43      1.84 o 
   8  -5  10        5.64        7.81      1.41 o 
  -9  -4  10      116.20      107.17      4.78 o 
  -8  -4  10       17.05       15.54      2.23 o 
  -7  -4  10       71.58       75.27      2.94 o 
  -6  -4  10        4.44        6.31      1.19 o 
  -5  -4  10       60.31       57.01      2.47 o 
  -4  -4  10       66.14       61.32      2.06 o 
  -3  -4  10        0.39       -0.05      0.49 o 
  -2  -4  10       12.84       12.58      0.96 o 
  -1  -4  10        5.88        6.86      0.73 o 
   0  -4  10        2.51        3.49      0.60 o 
   1  -4  10        0.40        2.28      0.75 o 
   2  -4  10       12.45       12.18      2.00 o 
   3  -4  10        5.98        3.83      0.66 o 
   4  -4  10        4.59        6.23      0.94 o 
   5  -4  10       20.37       19.52      1.15 o 
   6  -4  10        9.47       10.87      1.73 o 
   7  -4  10        6.29        5.64      0.90 o 
   8  -4  10       16.85       18.07      2.03 o 
   9  -4  10        9.17        9.75      1.59 o 
 -10  -3  10        7.39        7.66      1.94 o 
  -9  -3  10       57.49       57.25      3.64 o 
  -8  -3  10       83.10       84.55      3.15 o 
  -7  -3  10       38.97       37.80      2.63 o 
  -6  -3  10       14.79       12.90      1.48 o 
  -5  -3  10        9.56       10.92      0.91 o 
  -4  -3  10       18.36       15.14      1.15 o 
  -3  -3  10      208.87      207.30      3.68 o 
  -2  -3  10        0.95        0.65      0.49 o 
  -1  -3  10        4.35        4.10      0.66 o 
   0  -3  10       53.22       55.17      1.19 o 
   1  -3  10        8.22        6.18      0.64 o 
   2  -3  10       15.34       21.27      0.88 o 
   3  -3  10        1.23        1.60      0.43 o 
   4  -3  10      143.03      137.62      2.66 o 
   5  -3  10      519.34      523.70      7.00 o 
   6  -3  10       77.44       75.96      1.95 o 
   7  -3  10       34.03       35.91      1.95 o 
   8  -3  10       30.12       29.37      2.30 o 
   9  -3  10       34.30       33.95      2.49 o 
  10  -3  10       53.50       55.10      3.09 o 
 -10  -2  10       12.01       16.55      2.42 o 
  -9  -2  10       92.96       98.93      4.74 o 
  -8  -2  10        0.01       -0.06      0.85 o 
  -7  -2  10       23.47       23.54      1.41 o 
  -6  -2  10      176.24      180.30      3.13 o 
  -5  -2  10       67.09       67.52      1.94 o 
  -4  -2  10       11.50       12.74      0.69 o 
  -3  -2  10        0.97        1.48      0.31 o 
  -2  -2  10       14.83       14.85      0.65 o 
  -1  -2  10      216.74      199.78      2.32 o 
   0  -2  10       23.65       23.68      0.80 o 
   1  -2  10      101.16       69.32      1.76 o 
   2  -2  10        9.09        7.42      0.55 o 
   3  -2  10       15.00       14.59      0.65 o 
   4  -2  10       63.92       63.06      1.25 o 
   5  -2  10        7.91       10.77      0.80 o 
   6  -2  10       44.22       42.09      1.57 o 
   7  -2  10       36.10       39.39      2.75 o 
   8  -2  10        2.70        1.85      0.90 o 
   9  -2  10       21.96       20.91      2.08 o 
  10  -2  10       11.88        9.57      1.66 o 
  11  -2  10        5.14        5.48      1.44 o 
 -10  -1  10        1.62       -1.02      1.23 o 
  -9  -1  10        7.22        7.45      1.50 o 
  -8  -1  10        0.50       -0.17      0.75 o 
  -7  -1  10      229.35      235.92      4.23 o 
  -6  -1  10        3.32        2.54      0.45 o 
  -5  -1  10      257.83      254.54      2.93 o 
  -4  -1  10       25.99       24.90      0.76 o 
  -3  -1  10      493.25      471.31      4.54 o 
  -2  -1  10       55.26       57.93      1.10 o 
  -1  -1  10      103.54       91.85      1.55 o 
   0  -1  10      168.21      159.53      2.14 o 
   1  -1  10       46.62       41.32      1.01 o 
   2  -1  10       29.39       32.23      0.83 o 
   3  -1  10        1.14        2.79      0.39 o 
   4  -1  10      124.70      116.76      2.54 o 
   5  -1  10      302.53      296.75      4.69 o 
   6  -1  10       60.60       57.13      1.75 o 
   7  -1  10        0.14        0.18      0.45 o 
   8  -1  10       15.94       15.03      1.17 o 
   9  -1  10       21.42       21.60      1.77 o 
  10  -1  10       14.40       12.48      1.87 o 
  11  -1  10        5.15        4.47      1.40 o 
 -10   0  10        2.14        2.34      1.55 o 
  -9   0  10       19.71       20.71      1.79 o 
  -8   0  10       17.01       21.09      1.72 o 
  -7   0  10       61.57       59.09      1.45 o 
  -6   0  10      115.38      115.73      1.71 o 
  -5   0  10       23.56       22.51      0.80 o 
  -4   0  10      228.74      220.08      2.58 o 
  -3   0  10        5.15        5.49      0.44 o 
  -2   0  10       50.43       48.27      0.97 o 
  -1   0  10       51.29       54.83      1.13 o 
   0   0  10      121.63      120.26      1.74 o 
   1   0  10      262.55      242.93      2.76 o 
   2   0  10      360.75      343.27      5.55 o 
   3   0  10      516.05      483.62      4.82 o 
   4   0  10      122.12      110.82      1.73 o 
   5   0  10        0.04        0.03      0.27 o 
   6   0  10      161.12      147.17      2.42 o 
   7   0  10        1.77        3.22      0.55 o 
   8   0  10        2.95        2.62      0.63 o 
   9   0  10       17.84       22.77      1.38 o 
  10   0  10        5.23        6.79      1.19 o 
  11   0  10        4.61        4.01      1.35 o 
 -10   1  10       11.21       10.47      1.45 o 
  -9   1  10       40.70       44.40      3.11 o 
  -8   1  10       19.77       19.95      1.37 o 
  -7   1  10       15.00       16.13      0.82 o 
  -6   1  10       31.77       30.38      0.92 o 
  -5   1  10      190.80      180.37      2.47 o 
  -4   1  10       79.52       77.85      1.64 o 
  -3   1  10        8.66        9.61      0.59 o 
  -2   1  10        7.63        8.77      0.57 o 
  -1   1  10       89.99       88.02      1.90 o 
   0   1  10      161.10      148.24      2.14 o 
   1   1  10      144.87      144.18      2.09 o 
   2   1  10       10.71        9.06      0.73 o 
   3   1  10     1064.98     1010.53     19.16 o 
   4   1  10       78.62       76.72      1.25 o 
   5   1  10      342.69      319.07      3.54 o 
   6   1  10       51.58       49.40      1.28 o 
   7   1  10        4.14        5.49      0.52 o 
   8   1  10        8.64       10.92      0.71 o 
   9   1  10        1.71        1.09      0.42 o 
  10   1  10        0.00        0.75      0.52 o 
  11   1  10       18.53       17.68      1.40 o 
  12   1  10       26.87       26.66      2.40 o 
 -10   2  10       27.81       26.44      1.90 o 
  -9   2  10        2.89        2.62      0.70 o 
  -8   2  10        8.52        8.12      0.76 o 
  -7   2  10        0.00       -0.28      0.28 o 
  -6   2  10       22.31       19.05      0.85 o 
  -5   2  10        5.98        5.85      0.56 o 
  -4   2  10       24.42       24.33      0.87 o 
  -3   2  10      251.87      248.56      2.91 o 
  -2   2  10        0.91        0.53      0.20 o 
  -1   2  10       30.05       31.07      0.86 o 
   0   2  10       79.96       79.34      1.41 o 
   1   2  10       59.79       58.04      1.48 o 
   2   2  10     1786.16     1690.11     17.20 o 
   3   2  10        0.30        0.03      0.29 o 
   4   2  10      551.06      509.10      4.82 o 
   5   2  10       37.18       34.64      1.59 o 
   6   2  10       53.77       52.28      1.69 o 
   7   2  10        0.80        0.83      0.33 o 
   8   2  10       43.46       43.87      1.15 o 
   9   2  10       56.96       63.87      1.46 o 
  10   2  10       37.25       42.78      1.25 o 
  11   2  10      152.42      162.85      3.43 o 
  12   2  10      109.38      118.10      3.46 o 
  13   2  10       16.07       16.03      2.20 o 
 -10   3  10       21.26       21.40      1.48 o 
  -9   3  10        5.33        3.80      0.68 o 
  -8   3  10      110.01      111.30      2.57 o 
  -7   3  10        4.17        3.28      0.56 o 
  -6   3  10       23.11       22.33      0.94 o 
  -5   3  10        1.47        1.53      0.38 o 
  -4   3  10       60.36       60.23      1.35 o 
  -3   3  10       26.51       28.99      0.98 o 
  -2   3  10       30.02       27.06      0.76 o 
  -1   3  10       46.72       50.55      1.00 o 
   0   3  10     1199.38     1183.91     15.53 o 
   1   3  10        0.00       -0.16      0.16 o 
   2   3  10       97.21       91.77      1.45 o 
   3   3  10      341.28      324.84      4.11 o 
   4   3  10      997.60      951.05      8.02 o 
   5   3  10       15.69       11.87      0.64 o 
   6   3  10        5.16        5.77      0.51 o 
   7   3  10        2.56        3.20      0.49 o 
   8   3  10        4.81        5.11      0.56 o 
   9   3  10        2.55        1.98      0.39 o 
  10   3  10        6.41        6.81      0.62 o 
  11   3  10      192.95      201.19      3.39 o 
  12   3  10      160.07      168.50      5.25 o 
  13   3  10        6.11        6.92      1.13 o 
  -9   4  10        5.97        5.57      0.77 o 
  -8   4  10       39.69       40.59      1.52 o 
  -7   4  10        8.62        8.69      0.80 o 
  -6   4  10        7.84        9.85      1.43 o 
  -5   4  10      137.46      132.23      2.43 o 
  -4   4  10       35.28       36.39      1.12 o 
  -3   4  10       29.95       31.99      0.91 o 
  -2   4  10        5.54        3.59      0.35 o 
  -1   4  10        2.92        3.91      0.34 o 
   0   4  10       56.44       46.71      0.94 o 
   1   4  10       23.31       30.53      0.73 o 
   2   4  10       10.19       10.28      0.45 o 
   3   4  10        0.18        0.27      0.39 o 
   4   4  10      224.87      219.09      3.02 o 
   5   4  10      264.91      249.41      3.09 o 
   6   4  10      611.96      578.45      6.05 o 
   7   4  10       17.97       20.58      0.91 o 
   8   4  10      122.21      111.36      2.03 o 
   9   4  10        2.54        1.53      0.45 o 
  10   4  10      145.74      148.51      2.86 o 
  11   4  10        0.90        0.27      0.61 o 
  12   4  10       65.39       70.53      2.07 o 
  13   4  10       15.08       17.73      2.24 o 
  14   4  10        5.16        4.65      1.48 o 
  -9   5  10       39.45       43.48      1.67 o 
  -8   5  10        0.13        0.75      0.46 o 
  -7   5  10        0.97        1.70      0.66 o 
  -6   5  10        9.07        9.41      0.78 o 
  -5   5  10        0.58        0.66      0.32 o 
  -4   5  10        1.55        2.19      0.54 o 
  -3   5  10        1.69        1.05      0.27 o 
  -2   5  10       30.87       33.63      0.85 o 
  -1   5  10       88.81       79.39      1.08 o 
   0   5  10      489.60      456.32      4.61 o 
   1   5  10       11.81       14.54      0.47 o 
   2   5  10      390.48      376.01      3.27 o 
   3   5  10      153.37      150.83      2.14 o 
   4   5  10       60.16       63.46      1.26 o 
   5   5  10       90.89       90.64      1.39 o 
   6   5  10       39.53       31.19      0.89 o 
   7   5  10      246.34      236.22      2.84 o 
   8   5  10      300.34      280.17      3.61 o 
   9   5  10        1.26        0.92      0.40 o 
  10   5  10       23.17       25.12      1.03 o 
  11   5  10      215.51      214.58      4.39 o 
  12   5  10       52.77       54.21      3.37 o 
  13   5  10       12.62       11.70      1.06 o 
  14   5  10        3.70        4.25      0.99 o 
  -9   6  10        4.75        3.94      0.85 o 
  -8   6  10        3.05        1.83      0.86 o 
  -7   6  10        9.92       10.02      0.86 o 
  -6   6  10       12.70       11.01      0.82 o 
  -5   6  10       10.88       10.06      0.83 o 
  -4   6  10        2.95        2.80      0.42 o 
  -3   6  10        2.85        3.08      0.38 o 
  -2   6  10        9.70        6.21      0.46 o 
  -1   6  10        1.57        1.64      0.40 o 
   0   6  10       26.37       24.70      0.48 o 
   1   6  10      106.71       74.64      0.96 o 
   2   6  10       72.68       50.42      0.99 o 
   3   6  10      127.25      125.06      1.37 o 
   4   6  10       20.69       15.59      0.43 o 
   5   6  10      628.33      609.33      5.78 o 
   6   6  10       14.55       17.03      0.69 o 
   7   6  10        0.93        0.46      0.22 o 
   8   6  10       10.04       11.97      0.79 o 
   9   6  10       93.45       90.81      2.17 o 
  10   6  10        1.56        1.15      0.40 o 
  11   6  10        0.33       -0.08      0.41 o 
  12   6  10       80.34       82.97      2.61 o 
  13   6  10      167.64      174.35      4.15 o 
  14   6  10      182.90      201.04      5.93 o 
  -8   7  10        0.08       -0.02      0.56 o 
  -7   7  10       13.05       12.12      0.93 o 
  -6   7  10        0.09       -0.12      0.31 o 
  -5   7  10       38.39       40.02      1.24 o 
  -4   7  10       95.49       96.35      1.85 o 
  -3   7  10       91.23       96.50      1.72 o 
  -2   7  10      170.19      172.77      2.33 o 
  -1   7  10       16.92       13.06      0.41 o 
   0   7  10       43.90       48.24      0.96 o 
   1   7  10        2.30        2.34      0.24 o 
   2   7  10       30.68       44.51      0.81 o 
   3   7  10      228.44      184.42      2.49 o 
   4   7  10      133.04      120.71      2.23 o 
   5   7  10        2.21        1.93      0.20 o 
   6   7  10       53.05       53.21      1.11 o 
   7   7  10       17.07       16.90      0.66 o 
   8   7  10      198.14      189.31      2.44 o 
   9   7  10       11.34        9.75      0.76 o 
  10   7  10       34.79       39.23      1.52 o 
  11   7  10        0.12        0.00      0.40 o 
  12   7  10        3.68        3.61      0.72 o 
  13   7  10       17.46       15.20      2.08 o 
  14   7  10       16.99       17.60      1.52 o 
  -7   8  10        0.20        0.10      0.39 o 
  -6   8  10       16.74       19.04      0.98 o 
  -5   8  10        0.00        0.44      0.32 o 
  -4   8  10       34.42       34.16      1.05 o 
  -3   8  10       37.47       36.04      0.98 o 
  -2   8  10      243.16      243.17      2.95 o 
  -1   8  10       85.90       94.19      2.61 o 
   0   8  10        0.01        0.23      0.19 o 
   1   8  10        0.16        0.69      0.19 o 
   2   8  10        3.08        3.00      1.09 o 
   3   8  10      152.18      151.14      5.06 o 
   4   8  10        7.53        4.35      0.38 o 
   5   8  10       22.27       17.41      0.73 o 
   6   8  10       33.10       35.70      1.07 o 
   7   8  10       42.70       43.52      1.19 o 
   8   8  10        7.18        7.34      0.58 o 
   9   8  10        0.01        0.16      0.47 o 
  10   8  10        0.62        0.00      0.30 o 
  11   8  10        4.40        4.83      0.71 o 
  12   8  10        0.00        0.25      0.46 o 
  13   8  10       21.18       22.77      1.48 o 
  14   8  10        1.29        1.30      1.28 o 
  -7   9  10        4.06        3.31      0.72 o 
  -6   9  10       28.60       28.53      1.15 o 
  -5   9  10        2.43        1.92      0.41 o 
  -4   9  10        0.58        0.57      0.30 o 
  -3   9  10      106.47      106.31      2.59 o 
  -2   9  10       13.04       11.34      0.69 o 
  -1   9  10        0.19        0.33      0.24 o 
   0   9  10       89.84       93.78      1.61 o 
   1   9  10       40.01       36.72      2.50 o 
   2   9  10        0.06       -0.29      0.44 o 
   3   9  10       38.23       30.09      1.57 o 
   4   9  10       26.53       27.78      1.48 o 
   5   9  10        0.88        0.98      0.25 o 
   6   9  10      133.15      135.22      2.66 o 
   7   9  10        5.97        7.02      0.70 o 
   8   9  10       45.23       43.30      1.10 o 
   9   9  10        1.43        1.50      0.35 o 
  10   9  10       14.97       14.06      1.04 o 
  11   9  10       30.16       29.17      1.80 o 
  12   9  10       44.53       44.49      1.77 o 
  13   9  10        0.50        0.60      0.52 o 
  14   9  10        7.28        5.51      0.93 o 
  -6  10  10        1.45        1.48      0.44 o 
  -5  10  10        9.12        9.61      0.86 o 
  -4  10  10        0.08        0.63      0.28 o 
  -3  10  10        1.95        1.61      0.45 o 
  -2  10  10       48.58       47.05      1.39 o 
  -1  10  10       27.54       28.61      0.96 o 
   0  10  10        0.96        0.63      0.22 o 
   1  10  10        7.63        9.93      0.53 o 
   2  10  10        2.20        0.69      0.73 o 
   3  10  10       29.10       32.26      1.62 o 
   4  10  10        7.76       11.42      1.56 o 
   5  10  10        0.38        0.29      0.48 o 
   6  10  10      372.78      361.80      5.56 o 
   7  10  10       76.56       71.83      1.93 o 
   8  10  10        0.53        1.51      0.91 o 
   9  10  10        0.02        0.70      0.27 o 
  10  10  10       10.29       10.55      1.79 o 
  11  10  10       34.27       36.85      1.45 o 
  12  10  10       33.89       32.20      2.23 o 
  13  10  10       19.59       23.48      1.36 o 
  14  10  10        5.33        6.34      0.94 o 
  -5  11  10       13.15       12.89      0.69 o 
  -4  11  10        1.37        1.21      0.49 o 
  -3  11  10       35.39       36.91      1.40 o 
  -2  11  10        0.07       -0.02      0.30 o 
  -1  11  10       31.78       33.20      1.46 o 
   0  11  10       22.76       22.49      0.73 o 
   1  11  10        0.01        0.33      0.28 o 
   2  11  10      187.82      191.54      6.32 o 
   4  11  10       19.54       19.04      1.78 o 
   5  11  10      225.22      236.61      3.71 o 
   6  11  10       17.63       18.12      1.09 o 
   7  11  10        6.52        7.23      0.92 o 
   8  11  10       33.44       33.44      1.41 o 
   9  11  10        6.48        7.85      1.10 o 
  10  11  10        0.04       -0.06      0.30 o 
  11  11  10        1.63        1.94      0.73 o 
  12  11  10        2.60        3.20      0.62 o 
  13  11  10       41.13       44.69      2.21 o 
  -4  12  10        8.42        8.24      0.90 o 
  -3  12  10        0.53        0.99      0.44 o 
  -2  12  10       48.94       53.56      1.61 o 
  -1  12  10       15.31       16.36      0.80 o 
   0  12  10        2.23        1.58      0.34 o 
   1  12  10       34.85       34.42      1.37 o 
   2  12  10        2.21        2.88      0.43 o 
   5  12  10        9.36        8.27      0.61 o 
   6  12  10       86.79       89.01      2.34 o 
   7  12  10        9.76       10.28      0.80 o 
   8  12  10        2.62        3.33      0.82 o 
   9  12  10       21.51       18.96      1.42 o 
  10  12  10        4.43        4.14      0.92 o 
  11  12  10       96.39       97.18      2.18 o 
  12  12  10        4.83        5.11      0.68 o 
  13  12  10        0.56        0.15      0.45 o 
  -3  13  10       28.80       27.20      2.12 o 
  -2  13  10        0.57        0.05      0.46 o 
  -1  13  10        0.05        0.61      0.53 o 
   0  13  10       51.51       49.81      2.09 o 
   1  13  10      105.42      111.07      3.02 o 
   2  13  10       51.18       54.24      1.78 o 
   3  13  10       26.73       28.32      1.16 o 
   4  13  10       18.09       16.49      0.87 o 
   5  13  10        0.07        0.02      0.30 o 
   6  13  10       23.21       21.41      1.13 o 
   7  13  10        0.14        0.46      0.42 o 
   8  13  10        0.00        0.64      0.52 o 
   9  13  10        5.64        4.85      0.95 o 
  10  13  10      115.91      115.35      3.85 o 
  11  13  10       23.88       26.49      1.93 o 
  12  13  10        6.54        6.78      0.66 o 
  -1  14  10        0.00        0.43      0.35 o 
   0  14  10        0.00        0.43      0.57 o 
   1  14  10        0.33        0.82      0.58 o 
   2  14  10        5.25        5.27      0.80 o 
   3  14  10      138.03      142.39      3.44 o 
   4  14  10       15.26       16.07      1.02 o 
   5  14  10        0.98        1.59      0.44 o 
   6  14  10       15.57       14.60      1.06 o 
   7  14  10        2.23        1.52      0.55 o 
   8  14  10       21.13       22.79      1.48 o 
   9  14  10      105.87      115.25      3.69 o 
  10  14  10       10.07        8.85      1.27 o 
  11  14  10        0.71        0.63      0.73 o 
   0  15  10        1.50        1.02      0.74 o 
   1  15  10       63.07       65.53      2.58 o 
   2  15  10        0.43       -0.16      0.55 o 
   3  15  10        1.83        1.84      0.64 o 
   4  15  10       25.44       27.43      1.44 o 
   5  15  10       11.12       13.19      1.04 o 
   6  15  10        2.27        2.10      0.60 o 
   7  15  10        0.68        0.06      0.51 o 
   8  15  10       13.08       14.55      1.27 o 
   9  15  10        8.99        9.38      1.23 o 
  10  15  10       22.27       25.26      1.82 o 
   3  16  10       11.16        9.60      1.14 o 
   4  16  10        7.41        7.94      1.01 o 
   5  16  10        8.36        8.76      1.04 o 
   6  16  10       27.55       29.85      1.67 o 
   7  16  10       32.06       34.23      1.83 o 
   8  16  10        0.04        0.91      0.62 o 
  -4  -8  11       13.20       12.61      1.76 o 
  -3  -8  11        0.54       -0.96      0.96 o 
  -2  -8  11        0.45        1.12      1.12 o 
  -1  -8  11        1.29        0.60      1.05 o 
   0  -8  11        0.05       -0.99      0.99 o 
   1  -8  11        3.26        4.61      1.36 o 
   2  -8  11        2.22        1.60      1.20 o 
  -6  -7  11       13.08       14.13      1.80 o 
  -5  -7  11        2.41        4.95      1.34 o 
  -4  -7  11        9.37       11.48      1.19 o 
  -3  -7  11        2.93        2.28      0.82 o 
  -2  -7  11        1.29        1.26      0.76 o 
  -1  -7  11        1.59        0.75      0.73 o 
   0  -7  11        0.13        1.03      1.27 o 
   1  -7  11      187.16      197.73      4.20 o 
   2  -7  11       14.15       15.86      1.29 o 
   3  -7  11        0.01        1.03      0.69 o 
   4  -7  11        0.28        0.00      0.93 o 
  -7  -6  11       57.37       65.10      3.53 o 
  -6  -6  11      110.09      111.55      4.61 o 
  -5  -6  11        7.83        8.80      1.68 o 
  -4  -6  11        7.16        7.54      1.03 o 
  -3  -6  11       39.89       40.20      3.96 o 
  -2  -6  11       58.26       60.82      2.15 o 
  -1  -6  11        3.79        2.34      0.79 o 
   0  -6  11        3.44        4.48      0.92 o 
   1  -6  11      596.63      598.43      9.46 o 
   2  -6  11       52.19       51.33      2.41 o 
   3  -6  11       31.76       35.19      1.65 o 
   4  -6  11       14.70       14.18      1.23 o 
   5  -6  11       21.81       21.10      1.64 o 
   6  -6  11        3.49        3.92      1.09 o 
  -8  -5  11        8.16       11.99      2.07 o 
  -7  -5  11        4.12        4.92      1.54 o 
  -6  -5  11        0.04       -0.29      1.07 o 
  -5  -5  11       37.52       36.50      2.74 o 
  -4  -5  11       93.81       93.41      3.24 o 
  -3  -5  11      245.76      258.61      4.27 o 
  -2  -5  11       33.62       36.11      1.65 o 
  -1  -5  11       13.17       13.28      1.17 o 
   0  -5  11        0.83        0.29      1.29 o 
   1  -5  11        4.10        4.52      0.73 o 
   2  -5  11       98.49       98.39      2.31 o 
   3  -5  11      195.31      195.34      4.34 o 
   4  -5  11       11.22       10.56      1.08 o 
   5  -5  11        0.02       -0.58      0.58 o 
   6  -5  11       10.19        7.67      1.47 o 
   7  -5  11        6.91        7.53      1.43 o 
  -8  -4  11        5.07        3.68      1.61 o 
  -7  -4  11        1.23        0.39      1.24 o 
  -6  -4  11        0.02       -0.32      1.19 o 
  -5  -4  11        6.75        7.01      1.28 o 
  -4  -4  11        0.84        1.30      0.82 o 
  -3  -4  11       54.44       49.75      2.35 o 
  -2  -4  11        9.23        9.03      1.69 o 
  -1  -4  11       63.98       65.40      1.93 o 
   0  -4  11        0.22        0.54      0.49 o 
   1  -4  11       55.24       58.71      1.66 o 
   2  -4  11      156.64      160.34      2.99 o 
   3  -4  11       34.68       34.86      1.35 o 
   4  -4  11       70.97       77.92      1.99 o 
   5  -4  11       18.90       17.63      1.90 o 
   6  -4  11       16.51        1.94      0.92 o 
   7  -4  11        0.47        0.23      1.07 o 
   8  -4  11        0.78       -0.17      1.00 o 
  -9  -3  11        2.29        1.65      1.50 o 
  -8  -3  11       12.92       15.33      2.24 o 
  -7  -3  11        1.59        1.47      0.93 o 
  -6  -3  11       32.86       35.36      2.13 o 
  -5  -3  11        0.18        0.41      0.67 o 
  -4  -3  11       10.59       10.23      1.04 o 
  -3  -3  11        2.48        2.35      0.69 o 
  -2  -3  11       22.90       22.97      1.23 o 
  -1  -3  11       93.09       89.33      2.25 o 
   0  -3  11       44.72       40.40      1.50 o 
   1  -3  11        5.66        6.02      0.74 o 
   2  -3  11       52.50       54.26      1.76 o 
   3  -3  11      115.32      117.24      2.69 o 
   4  -3  11      240.51      225.12      5.04 o 
   5  -3  11      175.16      183.58      4.53 o 
   6  -3  11        1.31        1.73      2.15 o 
   7  -3  11        0.52        0.70      1.08 o 
   8  -3  11        0.26        1.66      1.16 o 
   9  -3  11        5.69        7.42      1.58 o 
  -9  -2  11        5.69        5.51      1.79 o 
  -8  -2  11       83.75       81.75      4.36 o 
  -7  -2  11        5.63        3.84      1.16 o 
  -6  -2  11       27.43       29.35      1.60 o 
  -5  -2  11       77.09       82.37      2.36 o 
  -4  -2  11       52.57       51.97      1.54 o 
  -3  -2  11       42.29       40.90      1.13 o 
  -2  -2  11       29.88       30.96      0.97 o 
  -1  -2  11      124.96      109.83      1.85 o 
   0  -2  11      348.98      331.59      4.49 o 
   1  -2  11       50.76       60.50      1.34 o 
   2  -2  11        1.62        1.47      0.40 o 
   3  -2  11       21.69       21.52      1.42 o 
   4  -2  11       75.61       80.18      2.14 o 
   5  -2  11        0.31        0.53      0.59 o 
   6  -2  11       89.55      105.08      2.24 o 
   7  -2  11       63.43       33.86      2.87 o 
   8  -2  11       30.37       28.11      2.40 o 
   9  -2  11       41.25       40.90      2.75 o 
  10  -2  11       56.81       57.31      3.27 o 
  -9  -1  11       17.22       13.52      1.53 o 
  -8  -1  11        0.04       -0.15      0.79 o 
  -7  -1  11       36.97       37.04      1.67 o 
  -6  -1  11      184.79      183.54      3.14 o 
  -5  -1  11       12.40       12.96      0.78 o 
  -4  -1  11        4.37        4.69      0.51 o 
  -3  -1  11        1.31        1.55      0.35 o 
  -2  -1  11        6.31        6.14      0.52 o 
  -1  -1  11       46.20       46.83      1.09 o 
   0  -1  11       56.94       73.42      1.43 o 
   1  -1  11       10.06        9.99      0.91 o 
   2  -1  11       11.95       13.36      0.74 o 
   3  -1  11        4.35        5.27      0.56 o 
   4  -1  11       98.84       94.18      1.90 o 
   5  -1  11        0.12        0.70      0.36 o 
   6  -1  11      115.98      118.39      2.32 o 
   7  -1  11        0.62       -0.25      0.51 o 
   8  -1  11       52.30       52.83      1.95 o 
   9  -1  11        2.78        4.87      1.38 o 
  10  -1  11        5.37        6.33      1.54 o 
  11  -1  11       47.09       55.65      3.33 o 
  -9   0  11       23.46       27.95      4.60 o 
  -8   0  11       27.13       26.65      1.93 o 
  -7   0  11       40.24       40.57      1.38 o 
  -6   0  11       33.88       34.80      1.12 o 
  -5   0  11       88.16       92.58      1.75 o 
  -4   0  11      436.74      434.09      4.58 o 
  -3   0  11       38.58       40.80      1.09 o 
  -2   0  11        4.76        4.33      0.47 o 
  -1   0  11      107.13      109.80      1.76 o 
   0   0  11       35.58       36.13      0.96 o 
   1   0  11      246.07      235.01      2.80 o 
   2   0  11      126.88      139.67      2.01 o 
   3   0  11       49.40       46.84      1.24 o 
   4   0  11       35.26       29.01      1.99 o 
   5   0  11        3.69        3.94      0.45 o 
   6   0  11        2.63        2.32      0.47 o 
   7   0  11       74.10       75.37      1.76 o 
   8   0  11       55.66       58.77      2.17 o 
   9   0  11       28.56       28.89      1.48 o 
  10   0  11        5.67        5.21      1.48 o 
  11   0  11        0.26       -0.04      1.11 o 
  -9   1  11       19.54       23.04      1.88 o 
  -8   1  11       19.43       19.27      1.14 o 
  -7   1  11       11.64       12.62      0.83 o 
  -6   1  11        1.69        1.69      0.37 o 
  -5   1  11       22.30       25.28      0.99 o 
  -4   1  11       79.71       73.83      1.63 o 
  -3   1  11       90.29       91.26      1.78 o 
  -2   1  11        0.74        0.27      0.22 o 
  -1   1  11       64.36       62.17      1.36 o 
   0   1  11       14.65       19.08      0.81 o 
   1   1  11       78.65       74.58      1.48 o 
   2   1  11      384.30      370.39      4.71 o 
   3   1  11      488.35      453.18      9.99 o 
   4   1  11       63.75       62.84      1.63 o 
   5   1  11        1.45        1.56      0.34 o 
   6   1  11        5.27        6.42      0.60 o 
   7   1  11        5.80        4.69      0.57 o 
   8   1  11       16.42       15.24      0.86 o 
   9   1  11        5.10        5.46      0.82 o 
  10   1  11       18.47       16.53      1.41 o 
  11   1  11        6.40        5.38      1.27 o 
  12   1  11        0.10       -0.20      1.00 o 
  -9   2  11       40.48       38.72      2.13 o 
  -8   2  11        1.45        1.12      0.44 o 
  -7   2  11       55.80       57.87      1.61 o 
  -6   2  11        0.44       -0.06      0.32 o 
  -5   2  11        7.23        7.89      0.65 o 
  -4   2  11      145.40      142.89      2.34 o 
  -3   2  11       88.34       83.48      2.03 o 
  -2   2  11       82.49       84.82      1.93 o 
  -1   2  11        4.44        4.25      0.43 o 
   0   2  11      105.98      109.13      1.79 o 
   1   2  11        1.15        1.37      0.28 o 
   2   2  11       34.18       30.81      1.71 o 
   3   2  11        0.53        0.34      0.28 o 
   4   2  11      322.53      297.31      4.20 o 
   5   2  11      105.13       95.83      1.73 o 
   6   2  11       18.77       21.15      1.35 o 
   7   2  11       58.77       59.81      1.68 o 
   8   2  11        0.00       -0.25      0.29 o 
   9   2  11       29.99       30.75      1.59 o 
  10   2  11       54.15       54.44      1.58 o 
  11   2  11       14.63       12.64      1.21 o 
  12   2  11       73.68       80.10      5.76 o 
  -9   3  11        0.17        0.52      0.51 o 
  -8   3  11        0.01        0.07      0.41 o 
  -7   3  11       13.51       12.77      0.93 o 
  -6   3  11       33.35       32.57      1.05 o 
  -5   3  11        1.05        1.49      0.46 o 
  -4   3  11        0.34        0.74      0.30 o 
  -3   3  11       29.23       27.90      1.10 o 
  -2   3  11      240.07      227.10      2.93 o 
  -1   3  11       53.41       44.78      1.00 o 
   0   3  11      403.70      401.52      4.74 o 
   1   3  11       12.54       12.02      0.64 o 
   2   3  11       16.57       18.03      0.66 o 
   3   3  11        5.58        7.10      0.81 o 
   4   3  11      323.20      309.83      4.16 o 
   5   3  11      100.27       97.92      1.69 o 
   6   3  11        1.79        2.17      0.43 o 
   7   3  11        1.54        0.85      0.38 o 
   8   3  11        1.57        2.99      0.46 o 
   9   3  11        0.45        0.74      0.37 o 
  10   3  11       98.52      107.88      2.02 o 
  11   3  11      214.83      220.32      3.50 o 
  12   3  11       33.85       39.30      2.01 o 
  13   3  11        6.78        4.98      1.04 o 
  -9   4  11        0.35        0.31      0.50 o 
  -8   4  11       17.56       17.82      1.19 o 
  -7   4  11        1.97        2.26      0.50 o 
  -6   4  11        7.73        8.07      0.76 o 
  -5   4  11        1.08        1.20      0.35 o 
  -4   4  11        0.03       -0.01      0.24 o 
  -3   4  11       22.00       24.90      0.84 o 
  -2   4  11        0.05        0.24      0.21 o 
  -1   4  11      325.19      305.17      3.28 o 
   0   4  11       34.08       24.25      0.77 o 
   1   4  11      156.16      141.02      2.15 o 
   2   4  11       21.71       22.09      0.67 o 
   3   4  11       91.44       92.75      1.74 o 
   4   4  11        7.80        9.59      0.63 o 
   5   4  11       32.34       36.23      0.92 o 
   6   4  11       96.23       90.73      1.89 o 
   7   4  11       94.06       89.22      1.95 o 
   8   4  11       43.64       41.21      1.55 o 
   9   4  11        7.95        7.66      1.00 o 
  10   4  11       40.46       40.39      1.35 o 
  11   4  11       37.75       39.33      1.57 o 
  12   4  11        2.43        1.46      0.58 o 
  13   4  11       56.30       55.67      3.56 o 
  -8   5  11       13.91       13.99      1.07 o 
  -7   5  11        2.20        1.85      0.48 o 
  -6   5  11      195.60      195.30      3.32 o 
  -5   5  11        0.47        0.65      0.57 o 
  -4   5  11        2.30        2.05      0.43 o 
  -3   5  11        3.20        2.58      0.36 o 
  -2   5  11        2.29        0.99      0.28 o 
  -1   5  11       26.74       28.24      0.68 o 
   0   5  11        1.47        1.64      0.36 o 
   1   5  11       67.63       54.16      1.11 o 
   2   5  11       57.10       46.16      0.91 o 
   3   5  11       23.85       18.83      0.84 o 
   4   5  11       89.83       90.84      1.66 o 
   5   5  11       32.47       34.13      1.00 o 
   6   5  11       19.51       22.29      1.01 o 
   7   5  11       81.07       77.36      3.31 o 
   8   5  11      165.84      152.83      2.46 o 
   9   5  11       15.86       15.03      0.89 o 
  10   5  11       80.08       85.59      1.93 o 
  11   5  11        5.00        5.43      0.84 o 
  12   5  11       70.27       73.58      2.52 o 
  13   5  11        3.20        3.97      1.50 o 
  -8   6  11        1.38        1.57      0.55 o 
  -7   6  11       18.03       18.37      1.14 o 
  -6   6  11        0.45        0.27      0.35 o 
  -5   6  11        0.94        0.72      0.36 o 
  -4   6  11       44.23       47.28      1.96 o 
  -3   6  11       45.15       47.75      1.21 o 
  -2   6  11        0.67        1.15      0.26 o 
  -1   6  11       73.37       67.40      1.17 o 
   0   6  11        8.13        2.73      0.28 o 
   1   6  11        6.10        5.28      0.26 o 
   2   6  11      140.85      142.33      1.46 o 
   3   6  11        1.43        0.03      0.12 o 
   4   6  11      107.75      103.88      1.67 o 
   5   6  11      122.03      116.13      1.90 o 
   6   6  11       72.17       65.49      1.18 o 
   7   6  11      149.56      137.10      2.38 o 
   8   6  11       94.52       88.97      1.88 o 
   9   6  11       33.72       39.58      1.19 o 
  10   6  11        5.99        5.97      0.63 o 
  11   6  11       80.08       82.03      5.74 o 
  12   6  11       71.08       81.60      2.61 o 
  13   6  11        7.58        4.53      0.88 o 
  -8   7  11        0.00        0.17      0.53 o 
  -7   7  11        0.04       -0.17      0.38 o 
  -6   7  11        0.09        0.25      0.36 o 
  -5   7  11        4.57        4.29      0.54 o 
  -4   7  11       31.40       29.85      1.02 o 
  -3   7  11       80.82       75.48      1.52 o 
  -2   7  11       20.91       22.81      0.74 o 
  -1   7  11        0.61        1.91      0.36 o 
   0   7  11       35.43       39.28      1.16 o 
   1   7  11        2.17        4.20      0.36 o 
   2   7  11      179.93      158.76      2.88 o 
   3   7  11       67.18       62.34      1.92 o 
   4   7  11       18.14       15.74      0.79 o 
   5   7  11       19.62       16.50      0.43 o 
   6   7  11       29.85       30.47      0.86 o 
   7   7  11       18.08       18.20      0.71 o 
   8   7  11      180.66      177.89      2.59 o 
   9   7  11      115.10      112.66      2.28 o 
  10   7  11       23.82       22.61      2.32 o 
  11   7  11       45.36       44.74      1.75 o 
  12   7  11        2.66        2.29      1.08 o 
  13   7  11        1.26        1.73      0.66 o 
  14   7  11        5.03        4.98      0.94 o 
  -7   8  11        6.59        6.30      1.11 o 
  -6   8  11        2.79        3.07      0.52 o 
  -5   8  11        7.18        7.71      1.07 o 
  -4   8  11       26.88       26.05      0.93 o 
  -3   8  11        4.00        4.31      0.53 o 
  -2   8  11      239.15      242.60      3.91 o 
  -1   8  11      168.85      184.63      3.61 o 
   0   8  11       18.30       23.31      0.73 o 
   1   8  11      107.44       99.02      1.52 o 
   2   8  11        0.14        0.93      0.16 o 
   3   8  11       44.00       38.40      0.62 o 
   4   8  11       83.32       74.31      1.60 o 
   5   8  11      105.19      104.56      2.16 o 
   6   8  11       14.23       13.37      0.82 o 
   7   8  11       15.16       14.73      0.48 o 
   8   8  11        8.00        8.58      0.62 o 
   9   8  11       21.84       22.06      1.07 o 
  10   8  11        4.45        4.46      0.57 o 
  11   8  11       60.85       60.51      1.98 o 
  12   8  11       38.31       41.37      1.74 o 
  13   8  11       29.30       29.37      2.70 o 
  14   8  11        0.02       -0.26      0.54 o 
  -6   9  11       11.94        9.38      1.33 o 
  -5   9  11        9.62        8.91      0.69 o 
  -4   9  11       34.74       36.41      1.05 o 
  -3   9  11      117.00      113.35      2.51 o 
  -2   9  11        3.72        2.62      0.55 o 
  -1   9  11       32.79       31.85      1.01 o 
   0   9  11        4.00        4.02      0.65 o 
   1   9  11        0.22        0.28      0.23 o 
   2   9  11       27.74       26.52      2.12 o 
   3   9  11        0.30        0.42      0.64 o 
   4   9  11       29.61       36.21      2.35 o 
   5   9  11       89.09       89.22      1.84 o 
   6   9  11       14.98       13.75      0.73 o 
   7   9  11        0.07        0.54      0.37 o 
   8   9  11       20.71       18.84      0.95 o 
   9   9  11       38.28       35.32      1.10 o 
  10   9  11       28.23       26.83      1.17 o 
  11   9  11        4.54        5.91      0.73 o 
  12   9  11        3.77        3.55      0.69 o 
  13   9  11       66.89       75.19      2.54 o 
  -6  10  11        1.74        0.69      0.58 o 
  -5  10  11        0.01        0.42      0.32 o 
  -4  10  11       12.67       11.66      0.97 o 
  -3  10  11        0.81        1.25      0.62 o 
  -2  10  11      145.98      146.42      3.67 o 
  -1  10  11      100.27      103.15      2.00 o 
   0  10  11       11.48       13.17      0.53 o 
   1  10  11       81.27       76.01      1.65 o 
   2  10  11       10.13       10.95      1.69 o 
   3  10  11        3.76        5.05      1.15 o 
   4  10  11        6.45        8.19      1.43 o 
   5  10  11       32.50       30.82      0.98 o 
   6  10  11       93.78       89.33      3.34 o 
   7  10  11      206.65      202.27      3.82 o 
   8  10  11       35.12       36.64      1.48 o 
   9  10  11        2.03        2.05      0.35 o 
  10  10  11        7.39        8.82      0.94 o 
  11  10  11       19.58       21.19      1.09 o 
  12  10  11       33.97       38.05      1.83 o 
  13  10  11        7.18        7.27      0.92 o 
  -5  11  11        1.99        2.49      0.95 o 
  -4  11  11        2.80        3.56      0.64 o 
  -3  11  11        0.23        0.37      0.45 o 
  -2  11  11        1.86        1.48      0.41 o 
  -1  11  11        7.23        6.17      0.54 o 
   0  11  11      134.89      136.94      3.28 o 
   1  11  11       46.53       51.46      1.36 o 
   2  11  11        0.55        1.49      0.87 o 
   3  11  11        1.72        1.40      0.86 o 
   5  11  11      164.83      158.82      5.85 o 
   6  11  11       21.18       23.03      1.36 o 
   7  11  11       33.36       31.82      1.25 o 
   8  11  11        0.06        0.27      1.11 o 
   9  11  11        0.92       -0.43      0.46 o 
  10  11  11       27.39       30.14      0.98 o 
  11  11  11       47.88       49.09      1.53 o 
  12  11  11        1.76        1.20      0.48 o 
  13  11  11        6.79        5.50      1.27 o 
  -4  12  11        0.11        0.88      0.74 o 
  -3  12  11        0.08        0.09      0.39 o 
  -2  12  11       24.93       27.03      1.10 o 
  -1  12  11       17.81       17.21      0.88 o 
   0  12  11        1.01        1.51      0.56 o 
   1  12  11       29.84       27.47      1.08 o 
   6  12  11      131.85      130.23      2.57 o 
   7  12  11       80.45       78.40      2.64 o 
   8  12  11        8.17        9.69      0.91 o 
   9  12  11      128.69      129.32      3.81 o 
  10  12  11       16.74       17.15      1.48 o 
  11  12  11        6.01        6.15      1.16 o 
  12  12  11        3.40        2.72      0.52 o 
  -2  13  11        0.41        0.63      0.42 o 
  -1  13  11        9.95        8.66      0.60 o 
   0  13  11        2.10        1.11      0.55 o 
   1  13  11       32.28       32.86      1.46 o 
   2  13  11       16.73       16.83      0.93 o 
   5  13  11        3.72        3.88      0.47 o 
   6  13  11        0.90        1.51      0.44 o 
   7  13  11        3.35        2.73      0.60 o 
   8  13  11        1.05        0.14      0.47 o 
   9  13  11       13.92       15.59      1.32 o 
  10  13  11       23.57       24.83      1.74 o 
  11  13  11        6.01        4.57      1.04 o 
  12  13  11        0.12        0.27      0.70 o 
  -1  14  11       16.97       17.31      1.49 o 
   0  14  11       27.22       25.42      1.58 o 
   1  14  11       57.17       55.63      2.11 o 
   2  14  11        8.02        6.88      0.82 o 
   3  14  11        0.18        0.17      0.41 o 
   4  14  11        8.58        9.68      0.76 o 
   5  14  11       47.61       49.63      1.59 o 
   6  14  11       28.09       27.20      1.26 o 
   7  14  11        1.26        0.50      0.45 o 
   8  14  11        0.29        0.17      0.49 o 
   9  14  11       56.45       58.49      2.44 o 
  10  14  11       31.49       34.51      2.01 o 
  11  14  11        1.33        1.26      0.77 o 
   1  15  11        0.36        0.27      0.61 o 
   2  15  11        6.07        5.93      0.88 o 
   3  15  11        3.86        4.60      0.76 o 
   4  15  11       10.98       11.46      0.91 o 
   5  15  11        9.15        8.14      0.83 o 
   6  15  11        1.94        2.86      0.60 o 
   7  15  11       23.35       24.35      1.41 o 
   8  15  11       75.21       79.75      2.73 o 
   9  15  11        0.15        0.27      0.55 o 
  10  15  11        0.00        0.39      0.60 o 
   4  16  11       19.58       19.18      1.24 o 
   5  16  11       33.67       37.63      1.66 o 
   6  16  11       23.40       25.65      1.43 o 
   7  16  11        1.00        0.25      0.54 o 
  -4  -7  12       29.58       33.07      2.46 o 
  -3  -7  12        9.92        8.68      1.54 o 
  -2  -7  12        5.47        6.57      1.45 o 
  -1  -7  12       17.85       19.78      1.97 o 
   0  -7  12        3.82        3.62      1.26 o 
   1  -7  12       14.00       13.97      1.72 o 
   2  -7  12        8.72        8.37      1.40 o 
  -6  -6  12        1.48        1.87      1.31 o 
  -5  -6  12        4.77        2.73      1.40 o 
  -4  -6  12        0.43        0.19      1.18 o 
  -3  -6  12        4.47        1.09      1.18 o 
  -2  -6  12        2.93        1.58      1.20 o 
  -1  -6  12       17.91       18.81      2.21 o 
   0  -6  12      189.67      199.63      6.32 o 
   1  -6  12        1.84        1.84      1.18 o 
   2  -6  12       12.10       11.88      1.78 o 
   3  -6  12        1.67        1.78      1.17 o 
   4  -6  12        4.02        3.10      1.18 o 
   5  -6  12        2.37        2.03      1.04 o 
  -7  -5  12       15.54       16.60      2.32 o 
  -6  -5  12        4.29        0.28      0.83 o 
  -5  -5  12       17.48       20.02      2.40 o 
  -4  -5  12        1.24       -0.81      1.08 o 
  -3  -5  12      141.38      143.85      5.41 o 
  -2  -5  12       44.00       42.63      2.91 o 
  -1  -5  12        1.15        1.86      1.27 o 
   0  -5  12      177.86      161.06      5.62 o 
   1  -5  12       18.82       20.48      2.29 o 
   2  -5  12      130.07      125.86      3.62 o 
   3  -5  12       17.18       19.31      1.67 o 
   4  -5  12        4.22        5.42      1.43 o 
   5  -5  12        9.78        6.90      1.52 o 
   6  -5  12        0.17       -0.18      0.99 o 
  -7  -4  12        0.25        0.31      1.38 o 
  -6  -4  12       12.46       14.30      2.18 o 
  -5  -4  12       46.69       54.71      3.45 o 
  -4  -4  12      168.34      175.93      6.27 o 
  -3  -4  12       35.02       37.52      2.86 o 
  -2  -4  12      103.19      109.06      4.61 o 
  -1  -4  12      228.37      223.99      7.00 o 
   0  -4  12        5.63        5.51      1.03 o 
   1  -4  12        0.34        0.20      0.74 o 
   2  -4  12       14.80       16.84      1.59 o 
   3  -4  12        8.60        7.89      2.65 o 
   4  -4  12        3.21        4.56      1.05 o 
   5  -4  12        0.47       -0.83      0.83 o 
   6  -4  12        2.07        1.02      0.80 o 
   7  -4  12       16.20       14.89      1.94 o 
  -8  -3  12       17.84       16.01      2.38 o 
  -7  -3  12       56.24       53.88      3.55 o 
  -6  -3  12        0.03       -0.53      1.22 o 
  -5  -3  12        0.00       -0.13      1.17 o 
  -4  -3  12      155.50      155.31      4.03 o 
  -3  -3  12        0.32        0.11      0.63 o 
  -2  -3  12      353.01      358.22      9.63 o 
  -1  -3  12       91.96       88.45      2.35 o 
   0  -3  12        0.17        0.21      0.46 o 
   1  -3  12       91.47       88.87      2.35 o 
   2  -3  12        6.68        6.25      0.87 o 
   3  -3  12        0.57       -0.71      0.84 o 
   4  -3  12       90.15       98.74      3.20 o 
   5  -3  12       13.89       11.27      1.39 o 
   6  -3  12       18.68       22.01      2.20 o 
   7  -3  12        8.66       12.16      1.84 o 
   8  -3  12       61.45       61.86      3.40 o 
   9  -3  12       29.15       29.45      2.45 o 
  -8  -2  12       74.90       69.72      4.09 o 
  -7  -2  12       21.87       21.03      1.80 o 
  -6  -2  12       15.65       14.82      1.55 o 
  -5  -2  12        0.93        0.14      0.62 o 
  -4  -2  12        4.46        2.39      0.81 o 
  -3  -2  12       34.31       34.78      1.26 o 
  -2  -2  12      104.57      108.15      2.50 o 
  -1  -2  12       11.70       10.47      0.64 o 
   0  -2  12       95.78       96.20      1.79 o 
   1  -2  12       26.12       24.61      1.05 o 
   2  -2  12        8.90        7.87      0.82 o 
   3  -2  12        0.94        1.56      0.56 o 
   4  -2  12       78.52       87.80      2.35 o 
   5  -2  12       27.25       28.71      1.42 o 
   6  -2  12      118.81      127.71      3.77 o 
   7  -2  12       41.40       40.03      2.78 o 
   8  -2  12       29.53       32.71      2.61 o 
   9  -2  12       81.15       81.09      3.97 o 
  -8  -1  12       20.70       20.46      1.92 o 
  -7  -1  12        3.87        3.53      0.91 o 
  -6  -1  12       16.11       18.48      1.62 o 
  -5  -1  12        6.43        5.39      0.79 o 
  -4  -1  12        1.01        1.33      0.38 o 
  -3  -1  12       13.94       14.78      0.82 o 
  -2  -1  12        2.89        1.68      0.37 o 
  -1  -1  12       24.23       26.04      0.82 o 
   0  -1  12       14.96       20.76      0.94 o 
   1  -1  12      133.94      133.43      2.69 o 
   2  -1  12      105.66       90.95      1.69 o 
   3  -1  12       16.51       17.24      1.19 o 
   4  -1  12       59.16       62.48      1.58 o 
   5  -1  12       60.03       66.14      2.01 o 
   6  -1  12       77.00       86.54      2.27 o 
   7  -1  12        0.00       -0.09      0.74 o 
   8  -1  12        8.21        6.86      1.13 o 
   9  -1  12       39.16       37.82      2.81 o 
  10  -1  12      108.03      108.95      4.73 o 
  -9   0  12        2.95        2.18      1.02 o 
  -8   0  12       10.67       11.32      1.38 o 
  -7   0  12        0.02        0.36      0.49 o 
  -6   0  12      172.68      171.51      5.60 o 
  -5   0  12        6.92        6.17      0.58 o 
  -4   0  12       16.36       17.06      0.86 o 
  -3   0  12        0.49        0.46      0.32 o 
  -2   0  12      133.23      132.13      2.87 o 
  -1   0  12        0.70        1.20      0.30 o 
   0   0  12      161.57      148.80      2.18 o 
   1   0  12       76.52       66.69      1.37 o 
   2   0  12      135.56      139.27      2.21 o 
   3   0  12        1.48        1.46      0.35 o 
   4   0  12       52.00       47.54      1.34 o 
   5   0  12       32.89       34.83      1.90 o 
   6   0  12        6.72        8.15      0.81 o 
   7   0  12       52.72       55.27      1.57 o 
   8   0  12       23.13       25.56      1.86 o 
   9   0  12        5.83        5.36      1.40 o 
  10   0  12       24.17       21.66      1.77 o 
  11   0  12        0.14        0.68      1.12 o 
  -9   1  12        2.37        4.41      1.17 o 
  -8   1  12        0.65        0.47      0.71 o 
  -7   1  12        0.22        0.62      0.49 o 
  -6   1  12       23.74       19.83      1.00 o 
  -5   1  12       59.48       55.50      1.50 o 
  -4   1  12       93.45       93.91      1.93 o 
  -3   1  12       12.02       12.23      0.79 o 
  -2   1  12        4.32        4.11      0.47 o 
  -1   1  12       29.90       26.46      0.83 o 
   0   1  12      157.92      151.66      2.39 o 
   1   1  12      203.12      215.80      4.93 o 
   2   1  12        8.01        7.08      0.57 o 
   3   1  12       16.20       16.86      1.09 o 
   4   1  12       63.99       65.06      1.74 o 
   5   1  12        1.86        2.90      0.42 o 
   6   1  12        0.12        0.31      0.36 o 
   7   1  12        0.17        0.34      0.38 o 
   8   1  12        0.66        1.40      0.47 o 
   9   1  12      111.69      111.21      3.86 o 
  10   1  12      184.42      199.47      8.64 o 
  11   1  12       10.55       14.47      1.54 o 
  -8   2  12        2.17        0.90      0.51 o 
  -7   2  12        3.55        3.88      0.57 o 
  -6   2  12        0.41        0.43      0.36 o 
  -5   2  12       44.68       40.65      1.27 o 
  -4   2  12        0.55        0.46      0.30 o 
  -3   2  12        8.52        7.74      0.63 o 
  -2   2  12      181.57      170.62      2.57 o 
  -1   2  12      140.87      130.28      1.88 o 
   0   2  12       40.39       38.19      1.06 o 
   1   2  12       20.07       16.67      0.73 o 
   2   2  12      158.28      164.64      2.65 o 
   3   2  12        9.74       10.25      0.76 o 
   4   2  12      116.74      110.13      3.10 o 
   5   2  12       11.91       11.07      0.76 o 
   6   2  12       77.23       81.27      1.70 o 
   7   2  12       64.42       65.90      1.85 o 
   8   2  12        0.52        0.69      0.34 o 
   9   2  12        0.01       -0.25      0.42 o 
  10   2  12       54.06       53.19      1.60 o 
  11   2  12      110.27      123.80      3.68 o 
  12   2  12      178.77      193.25      4.76 o 
  -8   3  12        0.00       -0.37      0.41 o 
  -7   3  12       10.77       10.59      0.94 o 
  -6   3  12        9.28        7.51      0.70 o 
  -5   3  12       47.33       44.62      1.31 o 
  -4   3  12        0.11        0.12      0.26 o 
  -3   3  12        9.13        7.26      0.60 o 
  -2   3  12       15.75       15.12      0.74 o 
  -1   3  12        9.89       10.56      0.57 o 
   0   3  12      106.22       93.76      1.66 o 
   1   3  12      101.00       92.16      1.78 o 
   2   3  12        7.65        9.17      0.58 o 
   3   3  12      257.99      249.50      3.63 o 
   4   3  12      454.90      441.89      5.61 o 
   5   3  12      252.74      231.16      3.56 o 
   6   3  12        0.19        0.19      0.28 o 
   7   3  12       60.72       57.75      1.65 o 
   8   3  12       69.44       72.18      1.73 o 
   9   3  12       50.63       51.96      1.53 o 
  10   3  12       34.25       32.96      1.26 o 
  11   3  12       35.14       39.88      2.17 o 
  12   3  12       21.87       22.39      1.78 o 
  -8   4  12       13.63       12.20      1.76 o 
  -7   4  12       27.14       26.98      1.24 o 
  -6   4  12        0.18        0.35      0.34 o 
  -5   4  12       28.81       28.77      1.05 o 
  -4   4  12        3.08        2.39      0.40 o 
  -3   4  12       35.65       35.26      1.05 o 
  -2   4  12       13.16       17.33      0.73 o 
  -1   4  12       81.27       94.53      1.80 o 
   0   4  12       50.08       47.94      1.29 o 
   1   4  12        1.86        2.11      0.39 o 
   2   4  12      105.58       96.49      1.60 o 
   3   4  12       48.72       48.73      1.22 o 
   4   4  12       24.74       24.29      0.92 o 
   5   4  12       16.06       17.50      1.11 o 
   6   4  12       75.44       75.90      1.50 o 
   7   4  12      115.75      117.10      2.36 o 
   8   4  12       55.72       53.61      1.44 o 
   9   4  12        4.57        5.63      0.64 o 
  10   4  12       10.26       13.14      1.05 o 
  11   4  12       30.28       33.80      1.96 o 
  12   4  12       91.24       97.39      3.10 o 
  13   4  12        9.56       11.55      2.37 o 
  -8   5  12        3.44        2.46      1.19 o 
  -7   5  12        2.83        1.59      0.76 o 
  -6   5  12       34.44       38.71      1.38 o 
  -5   5  12        0.00        0.23      0.31 o 
  -4   5  12        0.26        0.30      0.28 o 
  -3   5  12       47.21       49.64      1.21 o 
  -2   5  12        0.15        0.12      0.21 o 
  -1   5  12      131.80      131.67      1.72 o 
   0   5  12        0.10        0.00      0.22 o 
   1   5  12        0.93        0.15      0.18 o 
   2   5  12       24.40       26.17      0.89 o 
   3   5  12        5.15        4.97      0.39 o 
   4   5  12       20.72       20.91      0.80 o 
   5   5  12        0.96        0.54      0.33 o 
   6   5  12       26.05       26.65      1.03 o 
   7   5  12      211.45      199.16      3.47 o 
   8   5  12      133.31      133.02      2.33 o 
   9   5  12       65.99       71.46      1.78 o 
  10   5  12        8.94       11.14      1.03 o 
  11   5  12       44.87       45.21      1.64 o 
  12   5  12       99.67      106.06      6.85 o 
  13   5  12      148.59      168.24      5.91 o 
  -7   6  12       54.99       60.35      1.80 o 
  -6   6  12        2.56        3.03      0.53 o 
  -5   6  12       32.12       30.89      1.15 o 
  -4   6  12       27.83       26.31      1.46 o 
  -3   6  12        1.00        0.78      0.29 o 
  -2   6  12       10.21        8.90      0.56 o 
  -1   6  12        3.92        3.15      0.42 o 
   0   6  12       25.94       29.91      0.76 o 
   1   6  12        0.79        1.22      0.22 o 
   2   6  12       51.53       44.69      1.00 o 
   3   6  12       42.13       35.85      0.87 o 
   4   6  12       65.74       62.34      1.29 o 
   5   6  12       17.18       18.11      0.74 o 
   6   6  12        0.16        0.31      0.27 o 
   7   6  12       51.66       44.68      1.28 o 
   8   6  12      145.49      145.01      2.39 o 
   9   6  12       73.22       80.83      2.25 o 
  10   6  12       86.42       90.74      2.17 o 
  11   6  12       13.13       12.06      1.87 o 
  12   6  12       17.81       16.86      1.41 o 
  13   6  12        3.54        2.76      0.74 o 
  -7   7  12       20.85       23.73      1.18 o 
  -6   7  12        0.60        0.63      0.39 o 
  -5   7  12       56.13       59.30      1.57 o 
  -4   7  12       10.81       11.81      1.09 o 
  -3   7  12       93.92       94.22      1.67 o 
  -2   7  12        1.80        1.97      0.31 o 
  -1   7  12       68.76       72.21      1.21 o 
   0   7  12        4.10        4.64      0.38 o 
   1   7  12       38.16       38.23      0.98 o 
   2   7  12        0.82        0.44      0.22 o 
   3   7  12       23.06       22.81      0.73 o 
   4   7  12       15.27       14.70      0.85 o 
   5   7  12       10.91       13.81      0.55 o 
   6   7  12       43.48       40.88      1.06 o 
   7   7  12      498.75      479.47      4.87 o 
   8   7  12        3.44        2.98      0.42 o 
   9   7  12       40.96       37.62      2.60 o 
  10   7  12        1.66        1.74      0.52 o 
  11   7  12       79.70       88.74      2.54 o 
  12   7  12       18.47       15.71      1.31 o 
  13   7  12       40.35       40.96      2.93 o 
  -6   8  12        3.98        3.54      0.55 o 
  -5   8  12       10.24       10.20      0.76 o 
  -4   8  12       14.92       14.75      0.77 o 
  -3   8  12      221.69      224.26      6.27 o 
  -2   8  12       19.72       19.02      0.87 o 
  -1   8  12        0.16        0.15      0.27 o 
   0   8  12       38.86       41.86      1.05 o 
   1   8  12       50.76       52.27      2.93 o 
   2   8  12       33.58       30.73      1.11 o 
   3   8  12       13.05       16.78      0.57 o 
   4   8  12        1.16        1.38      0.26 o 
   5   8  12        0.40        0.35      0.31 o 
   6   8  12       11.14        9.09      0.78 o 
   7   8  12       68.65       65.76      1.26 o 
   8   8  12       97.21       91.66      1.84 o 
   9   8  12       19.69       17.62      0.88 o 
  10   8  12       50.41       48.43      1.65 o 
  11   8  12       38.17       40.58      1.64 o 
  12   8  12        0.62        0.15      0.48 o 
  13   8  12       10.39       11.81      1.18 o 
  -6   9  12        0.20        0.28      0.62 o 
  -5   9  12        2.35        1.97      0.40 o 
  -4   9  12        0.01        0.57      0.39 o 
  -3   9  12      145.19      140.13      2.92 o 
  -2   9  12        9.15        8.61      0.72 o 
  -1   9  12        0.50        1.09      0.45 o 
   0   9  12       34.68       38.28      0.96 o 
   1   9  12       16.62       15.68      0.81 o 
   2   9  12       64.25       67.24      2.29 o 
   3   9  12       14.80       13.37      0.63 o 
   4   9  12       18.02       16.93      0.74 o 
   5   9  12       68.63       68.75      1.66 o 
   6   9  12       78.35       79.20      2.04 o 
   7   9  12       61.42       59.95      1.84 o 
   8   9  12        2.35        1.43      0.29 o 
   9   9  12       47.86       43.91      1.22 o 
  10   9  12       32.89       31.26      1.56 o 
  11   9  12        0.00        0.09      0.40 o 
  12   9  12        3.97        4.82      0.75 o 
  13   9  12        1.22        0.71      0.51 o 
  -5  10  12        3.77        4.12      1.23 o 
  -4  10  12       31.39       28.91      2.37 o 
  -3  10  12       32.24       28.65      1.86 o 
  -2  10  12        5.96        6.06      1.02 o 
  -1  10  12        2.98        3.70      0.45 o 
   0  10  12        1.87        1.36      0.27 o 
   1  10  12      198.70      215.61      6.84 o 
   2  10  12        1.02        1.56      0.90 o 
   3  10  12        0.75        2.27      0.93 o 
   4  10  12        0.19        0.92      0.75 o 
   5  10  12      153.58      152.61      2.71 o 
   6  10  12       46.42       51.16      1.49 o 
   7  10  12       52.19       50.90      1.64 o 
   8  10  12        1.25        2.04      0.63 o 
   9  10  12       34.37       34.80      1.90 o 
  10  10  12       12.28       12.25      0.77 o 
  11  10  12       26.52       24.03      1.73 o 
  12  10  12       49.89       54.46      1.85 o 
  13  10  12        2.64        3.34      0.69 o 
  -4  11  12       65.33       67.02      2.06 o 
  -3  11  12       28.01       28.21      1.23 o 
  -2  11  12       43.71       40.67      1.33 o 
  -1  11  12        1.03        0.53      0.29 o 
   0  11  12      148.90      150.42      3.24 o 
   1  11  12        3.54        4.31      0.51 o 
   2  11  12        0.46        2.88      1.01 o 
   3  11  12      136.73      148.69      5.62 o 
   5  11  12       37.41       35.18      2.62 o 
   6  11  12       10.81       11.61      1.24 o 
   7  11  12       24.52       23.77      1.21 o 
   8  11  12        3.92        6.68      0.78 o 
   9  11  12       19.31       17.64      1.38 o 
  10  11  12        0.00       -0.37      0.46 o 
  11  11  12        0.00        0.06      0.31 o 
  12  11  12        0.42        0.80      0.42 o 
  13  11  12       14.33       14.00      1.26 o 
  -3  12  12       35.22       35.87      1.38 o 
  -2  12  12       23.69       23.10      1.16 o 
  -1  12  12        0.10        0.58      0.26 o 
   0  12  12       16.41       16.36      1.01 o 
   1  12  12       32.23       29.38      1.29 o 
   6  12  12      124.69      128.78      2.55 o 
   7  12  12        0.66        1.41      0.86 o 
   8  12  12        3.25        3.23      0.71 o 
   9  12  12      133.40      141.23      4.04 o 
  10  12  12        5.11        4.06      0.90 o 
  11  12  12        0.31        1.74      0.76 o 
  12  12  12       11.33       11.51      1.58 o 
  -2  13  12        3.11        3.60      0.51 o 
  -1  13  12       29.93       29.79      1.72 o 
   0  13  12        0.80        1.89      0.61 o 
   1  13  12       19.74       19.96      1.12 o 
   2  13  12        3.64        3.69      0.53 o 
   6  13  12        0.02        0.77      0.34 o 
   7  13  12        0.56       -0.07      0.39 o 
   8  13  12       46.64       46.64      1.92 o 
   9  13  12        6.59        7.70      1.07 o 
  10  13  12       52.95       57.02      2.56 o 
  11  13  12       60.73       58.77      2.75 o 
   0  14  12       35.58       37.11      1.86 o 
   1  14  12       55.90       57.95      2.09 o 
   2  14  12        0.43        0.89      0.46 o 
   6  14  12       37.44       39.53      1.43 o 
   7  14  12        4.82        5.63      0.75 o 
   8  14  12        1.49        1.43      0.61 o 
   9  14  12       11.70       14.59      1.28 o 
  10  14  12        8.05       10.55      1.32 o 
   2  15  12       46.00       46.80      1.83 o 
   3  15  12        0.04        0.69      0.44 o 
   4  15  12       27.16       27.28      1.16 o 
   5  15  12        8.27        7.79      0.72 o 
   6  15  12        9.15        7.27      0.76 o 
   7  15  12       82.50       90.04      2.63 o 
   8  15  12       15.36       14.54      1.18 o 
   9  15  12        2.35        1.58      0.69 o 
  -3  -6  13       32.87       37.26      2.77 o 
  -2  -6  13       45.42       46.47      3.01 o 
  -1  -6  13        4.92        3.59      1.37 o 
   0  -6  13       28.66       30.04      2.44 o 
   1  -6  13       38.21       41.52      2.79 o 
   2  -6  13        2.72        1.50      1.12 o 
   3  -6  13       13.84       13.57      1.84 o 
  -5  -5  13       31.92       21.51      2.48 o 
  -4  -5  13       16.57       14.93      2.16 o 
  -3  -5  13       93.10       92.17      4.40 o 
  -2  -5  13       48.23       44.57      3.06 o 
  -1  -5  13        0.36        0.24      1.19 o 
   0  -5  13      288.51      278.71      8.16 o 
   1  -5  13        0.09        0.30      1.23 o 
   3  -5  13        5.66        7.76      1.63 o 
   4  -5  13       15.29       16.28      2.07 o 
   5  -5  13       65.43       67.61      3.50 o 
  -6  -4  13       23.34       24.85      2.80 o 
  -5  -4  13        8.83        8.20      1.94 o 
  -4  -4  13        3.89        2.19      1.47 o 
  -3  -4  13       59.95       61.88      3.64 o 
  -2  -4  13        2.07        1.72      1.41 o 
  -1  -4  13      233.00      232.18      7.37 o 
   0  -4  13       19.30       18.25      2.31 o 
   1  -4  13      105.62      107.95      3.41 o 
   2  -4  13        1.81        2.78      0.94 o 
   3  -4  13      108.88      110.90      4.67 o 
   4  -4  13        2.68        4.20      1.36 o 
   5  -4  13       13.92       14.58      2.01 o 
  -7  -3  13        4.66        5.05      1.75 o 
  -6  -3  13        1.47        4.44      1.58 o 
  -5  -3  13        0.07        0.66      1.31 o 
  -4  -3  13        7.26        4.64      1.71 o 
  -3  -3  13       65.64       70.09      2.70 o 
  -2  -3  13       15.58       16.95      1.57 o 
  -1  -3  13      103.77      106.81      3.27 o 
   0  -3  13       41.01       40.73      1.65 o 
   1  -3  13       74.16       69.70      2.15 o 
   2  -3  13       13.24       12.62      1.38 o 
   3  -3  13       30.92       31.87      1.95 o 
   4  -3  13       17.59       18.01      1.68 o 
   5  -3  13       42.41       40.39      2.84 o 
   6  -3  13        0.03       -0.76      1.01 o 
   7  -3  13        0.60        0.03      1.13 o 
   8  -3  13      222.20      237.37      7.40 o 
  -7  -2  13        1.59        0.58      0.78 o 
  -6  -2  13        0.01        0.74      0.73 o 
  -5  -2  13       26.01       25.04      1.84 o 
  -4  -2  13       46.31       47.87      2.82 o 
  -3  -2  13        2.70        1.98      0.97 o 
  -2  -2  13       18.87       19.58      1.33 o 
  -1  -2  13       50.20       49.39      1.79 o 
   0  -2  13       10.30       11.12      0.89 o 
   1  -2  13      142.70      146.45      3.39 o 
   2  -2  13       13.56       12.78      1.20 o 
   3  -2  13       56.50       55.45      1.89 o 
   4  -2  13        1.37        1.41      0.60 o 
   5  -2  13       54.86       51.01      1.91 o 
   6  -2  13       19.38       21.03      2.41 o 
   7  -2  13      181.42      189.43      6.42 o 
   8  -2  13       11.69       12.24      1.93 o 
   9  -2  13       54.13       67.35      3.69 o 
  -7  -1  13        1.28        3.54      1.18 o 
  -6  -1  13        6.35        5.90      1.08 o 
  -5  -1  13       36.88       40.14      2.10 o 
  -4  -1  13       13.43       13.66      1.11 o 
  -3  -1  13      192.62      204.18      2.91 o 
  -2  -1  13       11.45       11.34      1.04 o 
  -1  -1  13       20.35       20.14      0.88 o 
   0  -1  13      156.02      156.53      2.41 o 
   1  -1  13       87.41       82.98      1.68 o 
   2  -1  13        0.11        0.47      0.40 o 
   3  -1  13       86.98       94.04      2.53 o 
   4  -1  13      218.91      217.51      3.00 o 
   5  -1  13      205.12      210.69      4.00 o 
   6  -1  13        1.51        0.37      0.57 o 
   7  -1  13       43.52       43.44      1.72 o 
   8  -1  13      314.59      329.28      5.33 o 
   9  -1  13       85.48       87.16      4.24 o 
  -8   0  13        0.03        0.50      1.27 o 
  -7   0  13        0.01        0.31      0.70 o 
  -6   0  13        9.75       11.30      1.19 o 
  -5   0  13        3.56        2.72      0.55 o 
  -4   0  13        7.48        6.25      0.62 o 
  -3   0  13      146.89      143.93      2.31 o 
  -2   0  13        0.38        0.61      0.32 o 
  -1   0  13        0.34        0.24      0.31 o 
   0   0  13       14.48       13.09      0.76 o 
   1   0  13        0.00        1.05      0.33 o 
   2   0  13      142.70      144.38      2.24 o 
   3   0  13       18.82       16.94      1.08 o 
   4   0  13        9.57        9.34      0.78 o 
   5   0  13        0.98        0.66      0.31 o 
   6   0  13       92.64      100.41      1.91 o 
   7   0  13        0.67       -0.08      0.43 o 
   8   0  13        0.29        0.23      0.48 o 
   9   0  13      145.02      159.59      4.18 o 
  10   0  13      121.87      133.93      3.84 o 
  -8   1  13       12.58       12.53      1.52 o 
  -7   1  13       55.05       58.98      1.75 o 
  -6   1  13       11.41       12.68      0.91 o 
  -5   1  13       61.45       64.13      1.68 o 
  -4   1  13      100.18      101.33      2.10 o 
  -3   1  13       59.44       58.67      1.52 o 
  -2   1  13        0.26        0.68      0.32 o 
  -1   1  13        3.70        5.13      0.48 o 
   0   1  13        0.16        0.84      0.32 o 
   1   1  13      128.48      124.84      2.19 o 
   2   1  13        0.00        0.39      0.44 o 
   3   1  13       15.85       18.09      0.87 o 
   4   1  13        9.31       11.27      1.03 o 
   5   1  13      147.99      155.57      3.03 o 
   6   1  13       32.01       32.47      1.06 o 
   7   1  13        3.28        2.76      0.70 o 
   8   1  13       78.20       76.90      1.92 o 
   9   1  13       48.60       49.05      2.29 o 
  10   1  13        2.71       -0.10      0.68 o 
  11   1  13       79.26       85.76      3.05 o 
  -8   2  13        0.35        0.84      0.52 o 
  -7   2  13        5.13        5.78      0.78 o 
  -6   2  13       12.42       12.59      0.93 o 
  -5   2  13      210.30      200.91      3.18 o 
  -4   2  13       19.53       19.31      1.36 o 
  -3   2  13        0.38        0.51      0.32 o 
  -2   2  13       30.88       28.27      1.00 o 
  -1   2  13       10.14       10.71      0.63 o 
   0   2  13       48.63       49.39      1.28 o 
   1   2  13       16.26       17.86      0.96 o 
   2   2  13       56.41       52.68      1.31 o 
   3   2  13       30.48       26.70      1.49 o 
   4   2  13      123.39      116.34      2.42 o 
   5   2  13      139.26      144.23      3.54 o 
   6   2  13       71.10       73.92      1.67 o 
   7   2  13        7.17        6.72      0.66 o 
   8   2  13        0.20        0.59      0.39 o 
   9   2  13       11.56       15.89      1.05 o 
  10   2  13      120.57      131.90      3.64 o 
  11   2  13       17.54       21.39      1.76 o 
  -8   3  13        9.50        9.36      1.16 o 
  -7   3  13        1.22        1.00      0.49 o 
  -6   3  13       46.85       48.05      1.63 o 
  -5   3  13        0.04        0.08      0.39 o 
  -4   3  13        6.50        6.92      0.63 o 
  -3   3  13        0.20        0.32      0.29 o 
  -2   3  13       26.08       24.58      1.24 o 
  -1   3  13        0.28       -0.04      0.21 o 
   0   3  13       55.23       52.55      1.27 o 
   1   3  13       51.17       53.23      1.54 o 
   2   3  13        7.02        6.38      0.53 o 
   3   3  13      151.71      149.84      3.23 o 
   4   3  13        5.12        5.64      0.83 o 
   5   3  13      146.67      135.10      3.24 o 
   6   3  13       16.14       16.70      1.44 o 
   7   3  13       48.63       51.76      1.39 o 
   8   3  13       25.63       27.04      1.11 o 
   9   3  13       15.45       18.05      1.23 o 
  10   3  13        0.61        1.36      0.59 o 
  11   3  13       28.02       31.22      1.46 o 
  12   3  13        0.92        0.92      0.72 o 
  -7   4  13        0.26        0.27      0.42 o 
  -6   4  13        0.58        0.72      0.51 o 
  -5   4  13        4.80        3.17      0.51 o 
  -4   4  13       91.16       88.49      2.61 o 
  -3   4  13       32.19       31.45      1.03 o 
  -2   4  13        0.67        0.79      0.30 o 
  -1   4  13        0.39        0.60      0.24 o 
   0   4  13        9.04        6.95      0.82 o 
   1   4  13       14.41       16.15      0.69 o 
   2   4  13        1.31        0.97      0.36 o 
   3   4  13      330.13      317.52      3.74 o 
   4   4  13       85.46       81.38      1.82 o 
   5   4  13       50.04       47.24      1.55 o 
   6   4  13       17.23       17.94      0.93 o 
   7   4  13       25.04       24.71      0.93 o 
   8   4  13        1.33        1.39      0.40 o 
   9   4  13       30.24       32.33      1.36 o 
  10   4  13        8.34        8.02      0.87 o 
  11   4  13       86.88       91.15      2.86 o 
  12   4  13       22.03       23.18      1.74 o 
  -7   5  13        0.04        0.60      0.45 o 
  -6   5  13       48.02       48.45      1.59 o 
  -5   5  13       12.24       13.64      0.93 o 
  -4   5  13        1.43        1.00      0.35 o 
  -3   5  13        0.61        1.10      0.32 o 
  -2   5  13       33.10       33.00      2.82 o 
  -1   5  13      199.18      193.58      2.33 o 
   0   5  13      146.84      142.69      2.10 o 
   1   5  13        0.00       -0.20      0.20 o 
   2   5  13       70.64       70.75      1.76 o 
   3   5  13       25.56       25.30      0.79 o 
   4   5  13       64.54       68.58      1.63 o 
   5   5  13        1.05        0.63      0.30 o 
   6   5  13        0.02        0.33      0.31 o 
   7   5  13       25.91       25.74      0.90 o 
   8   5  13       20.44       21.12      0.98 o 
   9   5  13       24.46       25.11      1.16 o 
  10   5  13       64.21       67.89      2.00 o 
  11   5  13       84.77       84.14      2.32 o 
  12   5  13        3.49        3.17      0.80 o 
  -7   6  13       25.67       24.42      1.44 o 
  -6   6  13        2.80        2.76      0.54 o 
  -5   6  13       86.82       88.16      2.03 o 
  -4   6  13       42.57       48.11      1.28 o 
  -3   6  13        3.32        3.03      0.78 o 
  -2   6  13       18.44       18.33      0.74 o 
  -1   6  13       40.96       39.23      0.98 o 
   0   6  13       44.02       49.10      1.05 o 
   1   6  13        0.39        0.41      0.21 o 
   2   6  13        2.76        2.29      0.29 o 
   3   6  13      145.34      141.18      1.92 o 
   4   6  13       72.38       67.16      1.24 o 
   5   6  13       46.04       45.58      1.32 o 
   6   6  13       42.85       39.14      1.18 o 
   7   6  13       21.67       22.33      0.81 o 
   8   6  13       42.71       40.70      1.22 o 
   9   6  13       10.59        9.54      1.01 o 
  10   6  13        6.30        4.98      0.69 o 
  11   6  13       90.78       96.29      2.79 o 
  12   6  13        0.13       -0.15      0.52 o 
  13   6  13        1.65        3.34      0.82 o 
  -6   7  13       22.88       21.25      1.04 o 
  -5   7  13        3.91        3.50      0.53 o 
  -4   7  13        0.01        0.46      0.33 o 
  -3   7  13       35.74       33.50      1.00 o 
  -2   7  13      135.41      147.18      2.64 o 
  -1   7  13       33.76       34.84      1.11 o 
   0   7  13       40.29       40.52      0.97 o 
   1   7  13       81.59       78.56      2.43 o 
   2   7  13        0.00        0.42      0.25 o 
   3   7  13       22.61       19.70      0.90 o 
   4   7  13        0.01        0.36      0.26 o 
   5   7  13        7.66        6.79      0.46 o 
   6   7  13        4.61        4.13      0.73 o 
   7   7  13      341.23      338.19      4.47 o 
   8   7  13      112.40      102.69      1.80 o 
   9   7  13        8.95        8.00      0.74 o 
  10   7  13      117.72      118.28      2.86 o 
  11   7  13        0.67        0.32      0.51 o 
  12   7  13       62.27       65.59      2.91 o 
  13   7  13       17.06       19.34      1.54 o 
  -6   8  13        0.93        0.53      0.46 o 
  -5   8  13        0.25        0.72      0.36 o 
  -4   8  13       14.21       11.61      1.12 o 
  -3   8  13        9.19        8.84      0.54 o 
  -2   8  13        3.90        3.86      0.53 o 
  -1   8  13        3.16        2.03      0.39 o 
   0   8  13      121.78      130.84      2.21 o 
   1   8  13        5.79        6.19      0.49 o 
   2   8  13        9.90       11.86      0.84 o 
   3   8  13        1.24        1.38      0.27 o 
   4   8  13        2.85        3.90      0.39 o 
   5   8  13       48.28       43.32      1.48 o 
   6   8  13       68.07       66.10      1.93 o 
   7   8  13        0.26        0.32      0.24 o 
   8   8  13        2.11        2.09      0.83 o 
   9   8  13        5.56        5.47      0.66 o 
  10   8  13        0.79        0.86      0.44 o 
  11   8  13       19.63       21.61      1.24 o 
  12   8  13       85.41       86.20      2.57 o 
  13   8  13        0.14        0.56      0.54 o 
  -5   9  13       31.94       32.34      1.38 o 
  -4   9  13       12.63       13.81      1.25 o 
  -3   9  13        3.07        3.54      0.60 o 
  -2   9  13        0.21        0.31      0.39 o 
  -1   9  13       33.07       34.93      1.11 o 
   0   9  13       14.68       13.03      0.67 o 
   1   9  13       45.80       48.11      0.90 o 
   2   9  13       10.64       10.29      0.57 o 
   3   9  13        2.82        2.54      0.86 o 
   4   9  13        6.56        6.62      0.40 o 
   5   9  13        0.07        0.62      0.52 o 
   6   9  13       44.88       49.16      1.58 o 
   7   9  13       80.47       84.22      2.34 o 
   8   9  13      103.55      101.30      2.75 o 
   9   9  13        6.36        5.49      0.44 o 
  10   9  13        0.82        0.81      0.40 o 
  11   9  13        8.01        8.89      1.09 o 
  12   9  13        5.03        5.33      1.10 o 
  13   9  13       13.40       13.48      1.21 o 
  -4  10  13      156.56      165.25      3.49 o 
  -3  10  13       22.51       18.58      1.04 o 
  -2  10  13      222.95      227.57      3.84 o 
  -1  10  13       19.98       20.59      0.83 o 
   0  10  13        0.01        0.24      0.24 o 
   1  10  13        0.40        0.44      0.53 o 
   2  10  13        1.92        2.69      0.41 o 
   3  10  13      118.87      123.61      2.37 o 
   4  10  13       50.91       49.83      1.34 o 
   5  10  13        4.59        5.51      0.56 o 
   6  10  13        2.05        2.13      0.53 o 
   7  10  13       33.49       35.22      1.42 o 
   8  10  13      139.20      137.74      3.86 o 
   9  10  13        0.87        0.30      0.55 o 
  10  10  13       17.38       18.24      0.63 o 
  11  10  13       25.58       26.93      1.16 o 
  12  10  13       10.15       12.10      0.99 o 
  -3  11  13       92.07       97.88      3.58 o 
  -2  11  13       28.60       30.97      1.15 o 
  -1  11  13        0.04        0.06      0.25 o 
   0  11  13        2.34        1.19      0.50 o 
   1  11  13       43.27       41.23      2.66 o 
   2  11  13       11.88       12.01      0.65 o 
   3  11  13        6.87        8.44      1.64 o 
   5  11  13       13.56       13.63      0.77 o 
   6  11  13       20.07       17.92      0.93 o 
   7  11  13       23.58       24.18      1.29 o 
   8  11  13        5.81        4.86      0.83 o 
   9  11  13        7.96        8.37      1.14 o 
  10  11  13       71.23       63.24      2.74 o 
  11  11  13        7.40        9.68      1.39 o 
  12  11  13        0.00        0.37      0.38 o 
  -2  12  13       32.12       31.35      1.14 o 
  -1  12  13       20.35       21.57      1.41 o 
   0  12  13       39.00       33.66      1.55 o 
   1  12  13        0.38        1.13      0.64 o 
   2  12  13        0.17        0.56      0.37 o 
   6  12  13      113.85      113.24      2.39 o 
   7  12  13        0.03        0.08      0.40 o 
   8  12  13        6.60        9.16      1.03 o 
   9  12  13       19.22       18.92      1.39 o 
  10  12  13       26.87       27.62      1.81 o 
  11  12  13        9.09        9.44      1.34 o 
  12  12  13       31.59       31.92      2.19 o 
  -1  13  13       22.24       22.55      1.53 o 
   0  13  13       14.89       16.12      1.20 o 
   1  13  13        3.97        3.50      0.61 o 
   2  13  13        9.36        9.50      0.68 o 
   6  13  13       60.04       65.47      1.80 o 
   7  13  13        2.75        3.24      0.58 o 
   8  13  13       36.18       40.04      1.78 o 
   9  13  13       19.32       18.37      1.38 o 
  10  13  13       14.05       13.06      1.42 o 
  11  13  13        7.69        5.79      1.11 o 
   1  14  13        2.46        2.12      0.60 o 
   2  14  13        3.11        3.09      0.53 o 
   6  14  13       65.92       67.87      1.84 o 
   7  14  13       28.54       27.20      1.29 o 
   8  14  13      116.48      126.30      3.42 o 
   9  14  13       22.67       25.27      1.56 o 
  10  14  13        0.25       -0.42      0.50 o 
   7  15  13        9.56        9.50      0.90 o 
   8  15  13        1.73        1.87      0.59 o 
  -2  -5  14       59.28       54.99      3.38 o 
  -1  -5  14       45.54       43.21      3.02 o 
   0  -5  14        0.00       -0.80      1.02 o 
   2  -5  14        0.06       -0.17      0.92 o 
  -4  -4  14        3.65        5.12      1.72 o 
  -3  -4  14       92.49       93.28      4.57 o 
  -2  -4  14       51.93       56.10      3.51 o 
  -1  -4  14       99.43       99.25      4.57 o 
   0  -4  14        0.32       -0.04      1.20 o 
   1  -4  14      230.64      229.01      7.39 o 
   2  -4  14        2.12        0.91      1.28 o 
   3  -4  14        6.89        8.13      1.78 o 
   4  -4  14       60.70       64.27      3.60 o 
   5  -4  14       49.12       50.65      3.21 o 
  -5  -3  14       83.44       88.62      4.61 o 
  -4  -3  14       29.35       27.56      2.76 o 
  -3  -3  14      148.14      153.45      6.00 o 
  -2  -3  14       11.31       10.34      2.68 o 
  -1  -3  14       22.62       21.37      1.79 o 
   0  -3  14       21.71       23.24      4.40 o 
   1  -3  14       28.63       32.62      1.97 o 
   2  -3  14      126.60      132.84      5.33 o 
   3  -3  14       45.58       47.53      3.18 o 
   4  -3  14        0.34        0.84      1.15 o 
   5  -3  14        2.54        0.17      1.20 o 
   6  -3  14       38.43       42.10      2.96 o 
  -6  -2  14        0.49        0.96      2.29 o 
  -5  -2  14        0.94        0.79      0.73 o 
  -4  -2  14       87.50       84.81      6.23 o 
  -3  -2  14        7.95        7.07      1.18 o 
  -2  -2  14        0.50        0.26      0.67 o 
  -1  -2  14       38.07       40.76      1.76 o 
   0  -2  14        0.13        0.90      0.72 o 
   1  -2  14       13.64       14.69      1.20 o 
   2  -2  14       15.59       18.19      1.74 o 
   3  -2  14       34.14       35.68      1.63 o 
   4  -2  14       19.98       21.61      1.73 o 
   5  -2  14        0.04        0.05      0.69 o 
   6  -2  14       69.64       76.82      4.03 o 
   7  -2  14       43.29       44.79      3.08 o 
  -6  -1  14       25.98       19.54      2.77 o 
  -5  -1  14        4.84        3.87      0.98 o 
  -4  -1  14        3.21        4.71      0.99 o 
  -3  -1  14       12.18        9.95      1.13 o 
  -2  -1  14       54.84       53.46      1.42 o 
  -1  -1  14        2.16        1.71      0.39 o 
   0  -1  14       11.34       15.18      0.79 o 
   1  -1  14       44.65       46.44      1.46 o 
   2  -1  14       81.59       85.57      1.98 o 
   3  -1  14      113.78      119.98      2.48 o 
   4  -1  14       56.42       55.74      1.68 o 
   5  -1  14       45.47       43.33      2.08 o 
   6  -1  14       13.61       14.35      2.66 o 
   7  -1  14        0.77       -0.06      0.67 o 
   8  -1  14       15.60       14.40      1.78 o 
  -7   0  14       20.55       22.77      2.57 o 
  -6   0  14        0.03        0.13      0.52 o 
  -5   0  14        0.11       -0.47      0.63 o 
  -4   0  14       56.75       54.67      1.57 o 
  -3   0  14        6.34        5.70      0.76 o 
  -2   0  14        1.74        2.62      0.49 o 
  -1   0  14       50.16       48.34      1.18 o 
   0   0  14        3.44        2.63      0.45 o 
   1   0  14        7.91        7.92      0.68 o 
   2   0  14      114.85      117.08      2.05 o 
   3   0  14       95.71       96.25      2.59 o 
   4   0  14      184.33      188.15      3.28 o 
   5   0  14       26.53       28.21      1.19 o 
   6   0  14       64.40       63.87      2.11 o 
   7   0  14        0.66        0.95      0.72 o 
   8   0  14        2.65        1.55      0.63 o 
   9   0  14        6.28        4.28      0.83 o 
  -7   1  14       30.65       30.08      1.57 o 
  -6   1  14        9.17        9.02      1.28 o 
  -5   1  14        8.98        7.94      1.33 o 
  -4   1  14        2.81        2.58      0.51 o 
  -3   1  14        0.16        0.01      0.38 o 
  -2   1  14        0.55        0.44      0.35 o 
  -1   1  14      176.79      166.75      2.60 o 
   0   1  14       46.74       48.95      1.39 o 
   1   1  14        2.93        1.84      0.43 o 
   2   1  14       29.76       29.21      1.08 o 
   3   1  14        1.99        2.27      0.44 o 
   4   1  14      132.75      128.79      2.62 o 
   5   1  14      224.20      237.81      4.10 o 
   6   1  14      205.08      212.33      3.38 o 
   7   1  14        0.87        0.91      0.48 o 
   8   1  14        3.85        2.35      1.06 o 
   9   1  14        1.17        1.28      0.59 o 
  10   1  14        0.01       -1.66      1.70 o 
  -7   2  14       55.48       52.10      1.86 o 
  -6   2  14        6.18        4.85      0.74 o 
  -5   2  14       72.94       71.43      2.02 o 
  -4   2  14       92.59       86.77      1.96 o 
  -3   2  14        3.97        3.52      0.51 o 
  -2   2  14       37.83       36.40      1.20 o 
  -1   2  14        0.86        1.74      0.35 o 
   0   2  14       16.30       15.08      0.87 o 
   1   2  14       51.99       49.20      1.33 o 
   2   2  14       62.87       64.44      1.54 o 
   3   2  14        3.62        2.15      0.60 o 
   4   2  14       58.48       62.34      1.69 o 
   5   2  14        8.63        9.20      0.86 o 
   6   2  14       16.69       15.07      1.09 o 
   7   2  14        0.22        0.35      0.38 o 
   8   2  14       20.08       20.28      1.26 o 
   9   2  14        0.21       -0.30      0.41 o 
  10   2  14        4.78        5.92      1.10 o 
  11   2  14        2.97        2.84      0.92 o 
  -7   3  14       36.74       36.14      1.52 o 
  -6   3  14       64.54       64.82      1.96 o 
  -5   3  14        4.12        3.92      0.63 o 
  -4   3  14      100.08       97.91      2.05 o 
  -3   3  14        1.67        1.75      0.40 o 
  -2   3  14        1.63        1.57      0.38 o 
  -1   3  14       56.70       53.05      1.21 o 
   0   3  14        0.40        0.06      0.26 o 
   1   3  14       19.47       18.37      0.82 o 
   2   3  14       56.67       53.35      2.18 o 
   3   3  14       37.94       40.61      1.32 o 
   4   3  14        0.37        0.02      0.26 o 
   5   3  14        1.79        2.52      1.10 o 
   6   3  14        6.91        7.33      0.77 o 
   7   3  14       48.68       49.36      1.72 o 
   8   3  14        6.08        6.99      0.70 o 
   9   3  14       11.25        8.96      0.87 o 
  10   3  14       33.04       37.80      1.87 o 
  11   3  14        6.78        7.78      1.66 o 
  -6   4  14        2.64        2.95      0.72 o 
  -5   4  14      108.88      111.65      2.67 o 
  -4   4  14       97.23       96.64      2.94 o 
  -3   4  14       11.56       10.40      0.76 o 
  -2   4  14       21.12       18.75      0.85 o 
  -1   4  14       53.13       54.24      1.88 o 
   0   4  14       16.27       16.62      0.80 o 
   1   4  14       48.31       48.65      1.21 o 
   2   4  14       97.05       91.05      1.71 o 
   3   4  14       69.23       67.84      1.47 o 
   4   4  14      116.61      114.88      2.00 o 
   5   4  14       50.51       50.88      1.67 o 
   6   4  14        9.64        9.48      0.82 o 
   7   4  14        6.94        7.50      0.76 o 
   8   4  14       34.74       39.60      1.27 o 
   9   4  14        0.21        1.44      0.49 o 
  10   4  14        0.03       -0.30      0.45 o 
  11   4  14        6.01        4.71      0.88 o 
  -6   5  14        3.57        2.18      0.54 o 
  -5   5  14        0.63        0.84      0.42 o 
  -4   5  14        4.08        4.31      0.60 o 
  -3   5  14      141.36      147.24      2.44 o 
  -2   5  14       22.82       22.07      0.87 o 
  -1   5  14       22.04       23.41      0.91 o 
   0   5  14       23.14       23.25      0.82 o 
   1   5  14       23.84       23.71      1.31 o 
   2   5  14      170.12      169.05      2.39 o 
   3   5  14       28.59       24.87      0.84 o 
   4   5  14      185.68      184.64      2.59 o 
   5   5  14       22.41       20.67      0.94 o 
   6   5  14        0.80        1.06      0.59 o 
   7   5  14       99.96      101.15      2.23 o 
   8   5  14       33.85       31.11      1.08 o 
   9   5  14        5.18        6.45      0.77 o 
  10   5  14       12.50       13.09      1.08 o 
  11   5  14        1.20        2.08      0.66 o 
  12   5  14       44.03       47.19      4.09 o 
  -6   6  14        0.13        0.90      0.54 o 
  -5   6  14        1.73        0.79      0.41 o 
  -4   6  14       43.98       42.71      1.35 o 
  -3   6  14        0.07        0.61      0.31 o 
  -2   6  14       23.69       21.10      1.16 o 
  -1   6  14      103.56      112.27      1.86 o 
   0   6  14       39.07       39.42      1.12 o 
   1   6  14        5.96        5.54      0.44 o 
   2   6  14       15.09       16.23      0.91 o 
   3   6  14      122.52      122.63      1.84 o 
   4   6  14      151.57      163.73      2.32 o 
   5   6  14       25.70       27.03      0.98 o 
   6   6  14      108.93      103.13      2.09 o 
   7   6  14       84.31       84.35      1.94 o 
   8   6  14        0.77        1.13      0.34 o 
   9   6  14        6.29        6.43      0.61 o 
  10   6  14       52.86       56.59      1.79 o 
  11   6  14        0.30        0.77      0.73 o 
  12   6  14       47.69       57.98      2.26 o 
  -5   7  14        0.07        0.15      0.35 o 
  -4   7  14       15.49       16.52      0.87 o 
  -3   7  14       49.97       53.37      1.36 o 
  -2   7  14        1.63        2.28      0.35 o 
  -1   7  14        2.06        2.23      0.32 o 
   0   7  14        0.92        1.69      0.32 o 
   1   7  14       36.37       36.42      1.12 o 
   2   7  14        4.80        3.97      0.46 o 
   3   7  14        6.20        6.51      0.57 o 
   4   7  14       50.66       53.18      1.36 o 
   5   7  14       83.20       87.88      1.65 o 
   6   7  14       64.74       66.67      1.50 o 
   7   7  14       19.97       19.87      0.89 o 
   8   7  14       12.05       11.13      0.85 o 
   9   7  14       15.49       16.50      1.22 o 
  10   7  14       74.58       79.37      2.76 o 
  11   7  14        1.38        0.93      0.53 o 
  12   7  14       62.20       70.14      3.24 o 
  -5   8  14       30.19       35.15      1.38 o 
  -4   8  14        3.66        3.61      0.48 o 
  -3   8  14        1.29        0.51      0.70 o 
  -2   8  14       57.53       52.28      1.52 o 
  -1   8  14       81.95       81.37      1.81 o 
   0   8  14       29.00       29.11      1.71 o 
   1   8  14        0.14        0.36      0.26 o 
   2   8  14      128.33      126.69      2.13 o 
   3   8  14       20.72       20.61      1.57 o 
   4   8  14       52.07       53.44      1.28 o 
   5   8  14        8.77        8.35      0.61 o 
   6   8  14      184.43      187.26      3.83 o 
   7   8  14       41.26       42.77      1.16 o 
   8   8  14       64.62       62.84      1.97 o 
   9   8  14       12.51       12.70      1.10 o 
  10   8  14        0.00        0.22      0.31 o 
  11   8  14       75.65       81.11      2.36 o 
  12   8  14       47.06       55.34      2.05 o 
  -4   9  14       64.89       63.65      2.47 o 
  -3   9  14       89.02       86.80      2.30 o 
  -2   9  14       16.85       17.88      0.99 o 
  -1   9  14        4.59        3.45      0.51 o 
   0   9  14        0.13        0.40      0.27 o 
   1   9  14       10.74       10.31      0.56 o 
   2   9  14       11.55       12.79      1.14 o 
   3   9  14       19.11       18.94      0.67 o 
   4   9  14       29.36       29.30      0.98 o 
   5   9  14      199.77      208.39      2.94 o 
   6   9  14       21.02       23.07      1.79 o 
   7   9  14        4.81        4.84      1.03 o 
   8   9  14       71.91       72.05      2.77 o 
   9   9  14       33.23       32.54      1.19 o 
  10   9  14        0.10        0.20      0.27 o 
  11   9  14        0.59        0.52      0.44 o 
  12   9  14       20.05       20.92      2.01 o 
  -3  10  14        0.13        0.24      0.45 o 
  -2  10  14       43.12       41.49      1.41 o 
  -1  10  14        0.22        0.08      0.36 o 
   0  10  14       82.47       88.27      1.65 o 
   1  10  14       42.37       44.84      1.53 o 
   2  10  14        1.14        0.52      0.37 o 
   3  10  14       25.83       30.49      1.13 o 
   4  10  14       23.03       26.20      1.07 o 
   5  10  14       40.30       39.58      1.35 o 
   6  10  14       35.81       36.67      1.23 o 
   7  10  14      199.07      206.07      4.91 o 
   8  10  14        9.51       10.68      1.19 o 
   9  10  14        5.29        4.31      0.92 o 
  10  10  14       12.54       15.39      1.64 o 
  11  10  14       40.72       39.67      1.38 o 
  12  10  14        2.16        2.40      0.55 o 
  -3  11  14        0.29        0.45      0.68 o 
  -2  11  14       59.55       60.09      1.66 o 
  -1  11  14        0.44        0.04      0.29 o 
   0  11  14        0.01       -0.12      0.44 o 
   1  11  14       20.31       18.93      1.01 o 
   2  11  14       24.30       25.84      1.26 o 
   3  11  14        0.41        3.32      1.20 o 
   4  11  14      126.68      131.04      2.54 o 
   5  11  14      161.63      171.26      3.71 o 
   6  11  14        1.85        1.84      0.53 o 
   7  11  14        2.17        2.05      0.32 o 
   8  11  14        0.41        0.69      0.56 o 
   9  11  14        0.19        0.39      0.53 o 
  10  11  14        7.32        7.65      1.21 o 
  11  11  14        0.51        0.78      0.72 o 
  -2  12  14        6.87        6.74      1.07 o 
  -1  12  14        2.88        2.76      0.75 o 
   0  12  14        3.12        2.50      0.66 o 
   1  12  14       52.60       54.07      1.85 o 
   2  12  14       13.26       12.42      0.74 o 
   5  12  14       35.43       34.53      1.21 o 
   6  12  14        9.14        9.52      0.80 o 
   7  12  14       16.96       20.33      1.23 o 
   8  12  14       34.87       32.98      1.69 o 
   9  12  14        1.66        2.10      0.71 o 
  10  12  14        0.20        1.12      0.70 o 
  11  12  14        2.10        1.80      0.81 o 
   0  13  14        1.24        1.30      0.59 o 
   1  13  14       23.16       23.27      1.21 o 
   2  13  14        0.16        0.39      0.32 o 
   6  13  14       74.70       79.31      2.08 o 
   7  13  14        1.20        2.17      0.55 o 
   8  13  14        0.14        0.87      0.55 o 
   9  13  14        3.90        4.10      0.83 o 
  10  13  14        8.88        7.93      1.14 o 
   7  14  14       75.89       81.31      2.29 o 
   8  14  14       15.60       17.14      1.16 o 
   9  14  14       46.19       47.73      2.09 o 
  -1  -4  15       43.28       44.19      3.25 o 
   0  -4  15       63.06       66.46      3.79 o 
   1  -4  15       14.79       13.27      2.11 o 
   2  -4  15        2.96        3.06      1.55 o 
  -3  -3  15        9.39       10.94      2.11 o 
  -2  -3  15        4.34        4.74      1.64 o 
  -1  -3  15        9.79       13.91      2.19 o 
   0  -3  15      164.10      173.45      6.42 o 
   1  -3  15       50.96       51.39      3.43 o 
   2  -3  15       40.33       40.31      3.06 o 
   3  -3  15        2.89        1.18      1.25 o 
   4  -3  15       11.98       16.78      2.29 o 
  -4  -2  15       19.92       22.61      1.90 o 
  -3  -2  15        7.03        8.00      1.21 o 
  -2  -2  15       14.46       15.75      1.59 o 
  -1  -2  15        0.48       -0.59      0.71 o 
   0  -2  15        8.13        7.57      1.19 o 
   1  -2  15        0.14       -0.44      1.01 o 
   2  -2  15       10.94       12.57      1.38 o 
   3  -2  15       22.18       20.17      1.74 o 
   4  -2  15        9.25       11.28      1.39 o 
   5  -2  15        2.27        3.02      0.92 o 
   6  -2  15        3.25        4.30      1.64 o 
  -5  -1  15        3.98        3.03      1.10 o 
  -4  -1  15       18.55       20.39      1.78 o 
  -3  -1  15        0.14        0.76      0.69 o 
  -2  -1  15        9.54        9.09      0.98 o 
  -1  -1  15       17.93       21.33      2.17 o 
   0  -1  15       11.99       12.37      0.94 o 
   1  -1  15        0.06        0.74      0.65 o 
   2  -1  15        2.05        1.22      0.84 o 
   3  -1  15        1.34        1.25      0.80 o 
   4  -1  15      238.04      245.81      5.40 o 
   5  -1  15       62.41       65.48      2.59 o 
   6  -1  15        9.94        8.98      1.26 o 
   7  -1  15       24.91       24.32      5.16 o 
  -5   0  15        1.42        1.25      0.66 o 
  -4   0  15        0.07        0.37      0.71 o 
  -3   0  15        0.25        0.50      0.44 o 
  -2   0  15        2.09        3.15      0.51 o 
  -1   0  15       17.10       18.71      1.00 o 
   0   0  15       15.07       16.13      0.83 o 
   1   0  15       28.15       28.81      1.07 o 
   2   0  15        9.42        8.86      0.72 o 
   3   0  15       21.91       19.54      1.09 o 
   4   0  15       27.02       25.09      1.16 o 
   5   0  15      122.17      130.64      2.55 o 
   6   0  15       29.84       31.77      1.83 o 
   7   0  15       14.80       14.48      1.47 o 
   8   0  15       25.85       29.43      1.86 o 
  -5   1  15        5.36        5.07      0.85 o 
  -4   1  15       45.86       45.68      1.66 o 
  -3   1  15        6.69        6.07      0.77 o 
  -2   1  15       14.87       14.00      1.67 o 
  -1   1  15        2.38        3.22      0.46 o 
   0   1  15        4.80        4.66      0.66 o 
   1   1  15       16.76       17.23      1.00 o 
   2   1  15        9.09        7.88      0.71 o 
   3   1  15       18.52       17.70      1.11 o 
   4   1  15       94.47       97.47      2.25 o 
   5   1  15        1.84        2.24      0.49 o 
   6   1  15        3.02        4.44      0.74 o 
   7   1  15        5.66        6.07      0.81 o 
   8   1  15       69.63       69.05      4.79 o 
   9   1  15        8.73       11.21      1.08 o 
  -6   2  15      137.77      139.73      4.68 o 
  -5   2  15        3.85        3.51      0.64 o 
  -4   2  15        1.57        1.76      0.51 o 
  -3   2  15        5.30        4.99      0.67 o 
  -2   2  15       27.35       25.00      1.05 o 
  -1   2  15       14.46       14.79      0.81 o 
   0   2  15        3.17        2.65      0.41 o 
   1   2  15        2.73        2.59      0.46 o 
   2   2  15        8.60        8.45      1.08 o 
   3   2  15       26.08       25.60      1.10 o 
   4   2  15        0.88        1.12      0.40 o 
   5   2  15       28.60       29.59      1.14 o 
   6   2  15        7.93        7.94      0.87 o 
   7   2  15       10.18        9.72      1.10 o 
   8   2  15        8.48        8.42      1.18 o 
   9   2  15        1.73        1.20      0.51 o 
  10   2  15       14.02       14.89      1.23 o 
  -6   3  15       82.09       85.18      2.81 o 
  -5   3  15        0.07        0.33      0.45 o 
  -4   3  15       27.09       23.97      1.17 o 
  -3   3  15        4.96        3.44      0.58 o 
  -2   3  15       17.52       14.37      0.90 o 
  -1   3  15       36.00       38.79      1.23 o 
   0   3  15        7.09        6.43      0.54 o 
   1   3  15       19.10       18.68      1.25 o 
   2   3  15       42.54       40.60      1.63 o 
   3   3  15        8.91        8.85      0.69 o 
   4   3  15       92.46       94.34      2.13 o 
   5   3  15       12.77       14.04      0.88 o 
   6   3  15       33.58       33.29      1.99 o 
   7   3  15       47.42       46.71      1.67 o 
   8   3  15       14.84       19.01      1.47 o 
   9   3  15        4.52        5.38      0.75 o 
  10   3  15        5.60        5.77      1.17 o 
  -5   4  15        2.18        2.26      0.55 o 
  -4   4  15        6.97        6.45      0.92 o 
  -3   4  15        0.35        0.36      0.35 o 
  -2   4  15       52.95       53.45      1.42 o 
  -1   4  15        2.19        2.07      0.40 o 
   0   4  15        2.48        1.37      0.55 o 
   1   4  15        9.94       11.32      0.73 o 
   2   4  15      252.10      258.33      3.44 o 
   3   4  15      109.66      111.13      2.03 o 
   4   4  15        4.38        4.34      0.50 o 
   5   4  15        0.00        0.24      0.30 o 
   6   4  15        2.94        1.94      0.49 o 
   7   4  15        5.54        6.51      0.75 o 
   8   4  15       44.80       42.89      1.79 o 
   9   4  15       14.62       17.00      1.13 o 
  10   4  15        0.15        0.24      0.43 o 
  11   4  15        4.82        5.18      2.21 o 
  -5   5  15       48.56       48.39      2.28 o 
  -4   5  15       15.50       15.26      1.01 o 
  -3   5  15        9.93        9.48      0.78 o 
  -2   5  15        6.22        5.90      0.57 o 
  -1   5  15        8.86        9.72      1.18 o 
   0   5  15       65.93       65.05      1.29 o 
   1   5  15        5.59        5.62      0.93 o 
   2   5  15      133.86      126.10      2.08 o 
   3   5  15       18.26       18.44      0.81 o 
   4   5  15       35.17       30.94      0.99 o 
   5   5  15        5.55        4.19      0.48 o 
   6   5  15       29.16       30.09      1.20 o 
   7   5  15       32.96       35.42      1.34 o 
   8   5  15       18.63       18.02      1.44 o 
   9   5  15        5.91        4.68      0.64 o 
  10   5  15       28.58       28.67      1.26 o 
  11   5  15        3.64        4.39      0.85 o 
  -5   6  15        1.89        1.66      0.56 o 
  -4   6  15        8.57        7.84      0.73 o 
  -3   6  15       38.52       37.72      1.25 o 
  -2   6  15        9.47        9.13      0.70 o 
  -1   6  15       44.92       47.69      1.34 o 
   0   6  15        1.70        0.68      0.26 o 
   1   6  15       17.62       15.79      0.68 o 
   2   6  15        1.01        1.27      0.30 o 
   3   6  15       21.08       20.02      0.89 o 
   4   6  15        2.37        2.27      0.36 o 
   5   6  15        0.08        0.57      0.37 o 
   6   6  15      121.66      118.36      2.70 o 
   7   6  15        2.91        3.57      0.66 o 
   8   6  15        6.11        7.42      0.87 o 
   9   6  15        1.92        1.85      0.40 o 
  10   6  15       16.51       17.81      1.09 o 
  11   6  15      106.66      115.39      3.64 o 
  -5   7  15        0.00        1.10      0.82 o 
  -4   7  15        2.67        2.54      0.48 o 
  -3   7  15       18.65       19.28      0.84 o 
  -2   7  15       18.54       16.35      0.75 o 
  -1   7  15       76.90       75.55      2.03 o 
   0   7  15       11.12       13.21      0.71 o 
   1   7  15      137.20      142.58      2.58 o 
   2   7  15       50.34       50.11      1.39 o 
   3   7  15       10.60       12.01      0.79 o 
   4   7  15       13.03       16.73      0.60 o 
   5   7  15       55.86       59.99      1.20 o 
   6   7  15        7.59        7.90      0.87 o 
   7   7  15       65.29       62.52      1.59 o 
   8   7  15       38.50       36.76      1.49 o 
   9   7  15        1.92        2.31      0.54 o 
  10   7  15       33.58       36.23      1.27 o 
  11   7  15       19.12       20.48      1.06 o 
  -4   8  15        0.01       -0.07      0.40 o 
  -3   8  15        0.00       -0.01      0.43 o 
  -2   8  15       24.56       22.59      1.17 o 
  -1   8  15        0.02        0.66      0.39 o 
   0   8  15        0.30        0.42      0.32 o 
   1   8  15       12.66       13.36      0.97 o 
   2   8  15       33.65       35.95      1.10 o 
   3   8  15       65.21       65.92      2.01 o 
   4   8  15       15.92       13.02      0.97 o 
   5   8  15       42.78       42.67      1.25 o 
   6   8  15       69.40       74.88      2.28 o 
   7   8  15        5.92        4.93      0.58 o 
   8   8  15        2.01        1.47      0.39 o 
   9   8  15       40.63       41.87      1.64 o 
  10   8  15        1.40        1.12      0.47 o 
  11   8  15       37.91       39.47      2.21 o 
  -3   9  15        5.22        4.15      1.35 o 
  -2   9  15       10.69       10.58      0.92 o 
  -1   9  15       44.29       43.21      1.43 o 
   0   9  15       62.32       58.60      1.59 o 
   1   9  15       19.65       19.63      0.70 o 
   2   9  15        0.25        0.25      0.26 o 
   3   9  15        0.55        1.26      0.53 o 
   4   9  15        4.64        5.44      0.48 o 
   5   9  15       13.26       12.68      0.67 o 
   6   9  15       40.35       37.50      1.13 o 
   7   9  15       78.69       73.55      2.27 o 
   8   9  15       21.82       23.82      1.67 o 
   9   9  15       16.52       17.53      1.55 o 
  10   9  15       65.15       69.13      4.89 o 
  11   9  15        0.40        0.85      0.43 o 
  -3  10  15        0.75        0.39      0.68 o
[truncated: 21,502 more chars]
